# Supplementary material for: Integrative taxonomy of the genus Nesticus in central Japan, with the description of a new species and redescriptions of N. echigonus and N. gondai (Araneae, Nesticidae)
Source: Zookeys. 2026 Jul 17;1285:125–45. doi: 10.3897/zookeys.1285.202554 (PMC13401098; doi:10.3897/zookeys.1285.202554)
Supplement: XML Treatment for Nesticus yamabushi [file zookeys.1285.202554-treatment2.xml]

<!DOCTYPE tp:taxon-treatment
  PUBLIC "-//TaxonX//DTD Taxonomic Treatment Publishing DTD v0 20100105//EN" "tax-treatment-NSO.dtd">
<tp:taxon-treatment xmlns:tp="http://www.plazi.org/taxpub"><tp:treatment-meta><kwd-group><label>Taxon classification</label><kwd>
                <named-content content-type="kingdom">Animalia</named-content>
              </kwd><kwd>
                <named-content content-type="order">Araneae</named-content>
              </kwd><kwd>
                <named-content content-type="family">Nesticidae</named-content>
              </kwd></kwd-group><mixed-citation publication-type="journal"><person-group><name><surname>Nagai</surname><given-names>Toshimichi</given-names></name><name><surname>Ballarin</surname><given-names>Francesco</given-names></name><name><surname>Eguchi</surname><given-names>Katsuyuki</given-names></name></person-group><article-title>Integrative taxonomy of the genus <italic><tp:taxon-name><tp:taxon-name-part taxon-name-part-type="genus" reg="Nesticus">Nesticus</tp:taxon-name-part></tp:taxon-name></italic> in central Japan, with the description of a new species and redescriptions of <italic><tp:taxon-name><tp:taxon-name-part taxon-name-part-type="genus" reg="Nesticus">N.</tp:taxon-name-part> <tp:taxon-name-part taxon-name-part-type="species" reg="echigonus">echigonus</tp:taxon-name-part></tp:taxon-name></italic> and <italic><tp:taxon-name><tp:taxon-name-part taxon-name-part-type="genus" reg="Nesticus">N.</tp:taxon-name-part> <tp:taxon-name-part taxon-name-part-type="species" reg="gondai">gondai</tp:taxon-name-part></tp:taxon-name></italic> (<tp:taxon-name><tp:taxon-name-part taxon-name-part-type="order" reg="Araneae">Araneae</tp:taxon-name-part></tp:taxon-name>, <tp:taxon-name><tp:taxon-name-part taxon-name-part-type="family" reg="Nesticidae">Nesticidae</tp:taxon-name-part></tp:taxon-name>)</article-title><source>Zookeys</source><day>17</day><month>07</month><year>2026</year><volume>1285</volume><fpage>125</fpage><lpage>145</lpage><pub-id pub-id-type="doi">10.3897/zookeys.1285.202554</pub-id></mixed-citation></tp:treatment-meta><tp:nomenclature><tp:taxon-name><object-id xmlns:xlink="http://www.w3.org/1999/xlink" content-type="arpha" xlink:type="simple">5F04D141-9EC3-5FFF-A12B-35CBC21B38C7</object-id>
                    		<tp:taxon-name-part taxon-name-part-type="genus" reg="Nesticus">Nesticus</tp:taxon-name-part> <tp:taxon-name-part taxon-name-part-type="species" reg="yamabushi">yamabushi</tp:taxon-name-part>
                    	
                    		<object-id xmlns:xlink="http://www.w3.org/1999/xlink" content-type="zoobank" xlink:type="simple">https://zoobank.org/890DD371-F679-4B1E-A3C4-10F6557A24D8</object-id>
                    	</tp:taxon-name><tp:taxon-status xmlns:xlink="http://www.w3.org/1999/xlink" xlink:type="simple">sp. nov.</tp:taxon-status><xref ref-type="fig" rid="F1">Figs 1A</xref><xref ref-type="fig" rid="F2">, 2A</xref><xref ref-type="fig" rid="F2">, 2B</xref><xref ref-type="fig" rid="F3">, 3A–G</xref><xref ref-type="fig" rid="F4">, 4A–D</xref></tp:nomenclature><tp:treatment-sec sec-type="Japanese name"><title>Japanese name.</title><p>Yamabushi-Horahimegumo ヤマブシホラヒメグモ.</p><fig id="F1" position="float" orientation="portrait"><object-id xmlns:xlink="http://www.w3.org/1999/xlink" content-type="doi" xlink:type="simple">10.3897/zookeys.1285.202554.figure1</object-id><object-id xmlns:xlink="http://www.w3.org/1999/xlink" content-type="arpha" xlink:type="simple">5656A6F0-9E80-52CE-9DA5-74819F4623C3</object-id><label>Figure 1.</label><caption><p><italic><tp:taxon-name><tp:taxon-name-part taxon-name-part-type="genus" reg="Nesticus">Nesticus</tp:taxon-name-part> <tp:taxon-name-part taxon-name-part-type="species" reg="yamabushi">yamabushi</tp:taxon-name-part></tp:taxon-name></italic> sp. nov. and habitat. <bold>A</bold>. Living specimen; <bold>B</bold>. Example of habitat where the species was collected.</p></caption><graphic xmlns:xlink="http://www.w3.org/1999/xlink" xlink:href="zookeys-1285-125_article-202554__-g001.jpg" id="oo_1718635.jpg" position="float" orientation="portrait" xlink:type="simple"><uri content-type="original_file" xlink:type="simple">https://binary.pensoft.net/fig/1718635</uri></graphic></fig><fig id="F2" position="float" orientation="portrait"><object-id xmlns:xlink="http://www.w3.org/1999/xlink" content-type="doi" xlink:type="simple">10.3897/zookeys.1285.202554.figure2</object-id><object-id xmlns:xlink="http://www.w3.org/1999/xlink" content-type="arpha" xlink:type="simple">DA8DAFC6-5398-586E-981B-3F9DC01766A3</object-id><label>Figure 2.</label><caption><p>Habitus and dorsal pattern of <italic><tp:taxon-name><tp:taxon-name-part taxon-name-part-type="genus" reg="Nesticus">Nesticus</tp:taxon-name-part></tp:taxon-name></italic> species discussed in this work. <bold>A</bold>. Male of <italic><tp:taxon-name><tp:taxon-name-part taxon-name-part-type="genus" reg="Nesticus">N.</tp:taxon-name-part> <tp:taxon-name-part taxon-name-part-type="species" reg="yamabushi">yamabushi</tp:taxon-name-part></tp:taxon-name></italic> sp. nov.; <bold>B</bold>. Same, female; <bold>C</bold>. Male of <italic><tp:taxon-name><tp:taxon-name-part taxon-name-part-type="genus" reg="Nesticus">N.</tp:taxon-name-part> <tp:taxon-name-part taxon-name-part-type="species" reg="echigonus">echigonus</tp:taxon-name-part></tp:taxon-name></italic>; <bold>D</bold>. Same, female; <bold>E</bold>. Male of <italic><tp:taxon-name><tp:taxon-name-part taxon-name-part-type="genus" reg="Nesticus">N.</tp:taxon-name-part> <tp:taxon-name-part taxon-name-part-type="species" reg="gondai">gondai</tp:taxon-name-part></tp:taxon-name></italic>; <bold>F</bold>. Same, female. Scale bars: 1.0 mm.</p></caption><graphic xmlns:xlink="http://www.w3.org/1999/xlink" xlink:href="zookeys-1285-125_article-202554__-g002.jpg" id="oo_1718636.jpg" position="float" orientation="portrait" xlink:type="simple"><uri content-type="original_file" xlink:type="simple">https://binary.pensoft.net/fig/1718636</uri></graphic></fig><fig id="F3" position="float" orientation="portrait"><object-id xmlns:xlink="http://www.w3.org/1999/xlink" content-type="doi" xlink:type="simple">10.3897/zookeys.1285.202554.figure3</object-id><object-id xmlns:xlink="http://www.w3.org/1999/xlink" content-type="arpha" xlink:type="simple">13BCA526-40EE-54AA-AD47-E67245AE1396</object-id><label>Figure 3.</label><caption><p><italic><tp:taxon-name><tp:taxon-name-part taxon-name-part-type="genus" reg="Nesticus">Nesticus</tp:taxon-name-part> <tp:taxon-name-part taxon-name-part-type="species" reg="yamabushi">yamabushi</tp:taxon-name-part></tp:taxon-name></italic> sp. nov., male genitalia of the specimen <abbrev xmlns:xlink="http://www.w3.org/1999/xlink" content-type="institution" xlink:title="National Museum of Nature and Science, Tsukuba, Japan" xlink:type="simple">NSMT</abbrev>-Ar 27107. <bold>A</bold>. Genital sketch, left palp, ventral; <bold>B</bold>. Left palp, ventral; <bold>C</bold>. Same, ventro-retrolateral; <bold>D</bold>. Same, medial. <bold>E</bold>. Same, distal; <bold>F</bold>. Same, dorsal; <bold>G</bold>. Same, anterior. Abbreviations: <abbrev xmlns:xlink="http://www.w3.org/1999/xlink" xlink:title="dorsal apophyses of the paracymbium" xlink:type="simple">Da1</abbrev>–2 = dorsal apophyses of paracymbium, <abbrev xmlns:xlink="http://www.w3.org/1999/xlink" xlink:title="Distal apophysis of paracymbium" xlink:type="simple">Di</abbrev> = distal apophysis of paracymbium, <abbrev xmlns:xlink="http://www.w3.org/1999/xlink" xlink:title="embolus" xlink:type="simple">E</abbrev> = embolus, <abbrev xmlns:xlink="http://www.w3.org/1999/xlink" xlink:title="median apophysis" xlink:type="simple">Ma</abbrev> = median apophysis, <abbrev xmlns:xlink="http://www.w3.org/1999/xlink" xlink:title="processes of the conductor complex" xlink:type="simple">Pc1</abbrev>–4 = processes of conductor complex, <abbrev xmlns:xlink="http://www.w3.org/1999/xlink" xlink:title="radix" xlink:type="simple">Rx</abbrev> = radix, <abbrev xmlns:xlink="http://www.w3.org/1999/xlink" xlink:title="tegulum" xlink:type="simple">T</abbrev> = tegulum, <abbrev xmlns:xlink="http://www.w3.org/1999/xlink" xlink:title="tegular apophysis" xlink:type="simple">Ta</abbrev> = tegular apophysis, <abbrev xmlns:xlink="http://www.w3.org/1999/xlink" xlink:title="ventral apophysis of the paracymbium" xlink:type="simple">Va</abbrev> = ventral apophysis of paracymbium. Scale bars: 0.5 mm.</p></caption><graphic xmlns:xlink="http://www.w3.org/1999/xlink" xlink:href="zookeys-1285-125_article-202554__-g003.jpg" id="oo_1718637.jpg" position="float" orientation="portrait" xlink:type="simple"><uri content-type="original_file" xlink:type="simple">https://binary.pensoft.net/fig/1718637</uri></graphic></fig><fig id="F4" position="float" orientation="portrait"><object-id xmlns:xlink="http://www.w3.org/1999/xlink" content-type="doi" xlink:type="simple">10.3897/zookeys.1285.202554.figure4</object-id><object-id xmlns:xlink="http://www.w3.org/1999/xlink" content-type="arpha" xlink:type="simple">A8241080-7CD9-5062-A1DE-F31D38DCDB49</object-id><label>Figure 4.</label><caption><p><italic><tp:taxon-name><tp:taxon-name-part taxon-name-part-type="genus" reg="Nesticus">Nesticus</tp:taxon-name-part> <tp:taxon-name-part taxon-name-part-type="species" reg="yamabushi">yamabushi</tp:taxon-name-part></tp:taxon-name></italic> sp. nov. female genitalia. <bold>A</bold>. Epigyne, ventral; <bold>B</bold>. Vulva, dorsal; <bold>C</bold>. Epigyne, lateral; <bold>D</bold>. Genital sketch, vulva, dorsal. Abbreviations: <abbrev xmlns:xlink="http://www.w3.org/1999/xlink" xlink:title="copulatory opening" xlink:type="simple">Co</abbrev> = copulatory opening, <abbrev xmlns:xlink="http://www.w3.org/1999/xlink" xlink:title="insemination + fertilization ducts" xlink:type="simple">Id+Fd</abbrev> = insemination + fertilization ducts, <abbrev xmlns:xlink="http://www.w3.org/1999/xlink" xlink:title="spermatheca" xlink:type="simple">S</abbrev> = spermatheca, <abbrev xmlns:xlink="http://www.w3.org/1999/xlink" xlink:title="scape" xlink:type="simple">Sc</abbrev> = scape, <abbrev xmlns:xlink="http://www.w3.org/1999/xlink" xlink:title="anterior vulval pocket" xlink:type="simple">VpA</abbrev> = anterior vulval pocket, <abbrev xmlns:xlink="http://www.w3.org/1999/xlink" xlink:title="medial vulval pocket" xlink:type="simple">VpM</abbrev> = medial vulval pocket. Scale bars: 0.5 mm.</p></caption><graphic xmlns:xlink="http://www.w3.org/1999/xlink" xlink:href="zookeys-1285-125_article-202554__-g004.jpg" id="oo_1718638.jpg" position="float" orientation="portrait" xlink:type="simple"><uri content-type="original_file" xlink:type="simple">https://binary.pensoft.net/fig/1718638</uri></graphic></fig></tp:treatment-sec><tp:treatment-sec sec-type="Materials examined"><title>Materials examined.</title><p>• ♂ <bold><italic>Holotype</italic></bold>: Japan: Honshu Island, Niigata Pref.: Uonuma City, Tsunan Town, Mt. Yamabushiyama, (<named-content xmlns:xlink="http://www.w3.org/1999/xlink" content-type="dwc:verbatimCoordinates" xlink:type="simple">36.9998°N, 138.5904°E</named-content>), 306 m elev., 11 June 2022, T. Nagai leg., gaps between stones near mountain stream. (<abbrev xmlns:xlink="http://www.w3.org/1999/xlink" content-type="institution" xlink:title="National Museum of Nature and Science, Tsukuba, Japan" xlink:type="simple">NSMT</abbrev>-Ar 27107).</p><p><bold><italic>Paratypes</italic></bold>: • 1♂, same locality as holotype, 14. Jun. 2022, T. Nagai leg., gaps between stones near mountain stream (<abbrev xmlns:xlink="http://www.w3.org/1999/xlink" content-type="institution" xlink:title="National Museum of Nature and Science, Tsukuba, Japan" xlink:type="simple">NSMT</abbrev>-Ar 27108) • 2♀, same locality and collection date as holotype, T. Nagai leg., gaps between stones near mountain stream (<abbrev xmlns:xlink="http://www.w3.org/1999/xlink" content-type="institution" xlink:title="National Museum of Nature and Science, Tsukuba, Japan" xlink:type="simple">NSMT</abbrev>-Ar 27109) • 1♀, Tokamachi City, Amamizukoshi, bank of Koedougawa river (<named-content xmlns:xlink="http://www.w3.org/1999/xlink" content-type="dwc:verbatimCoordinates" xlink:type="simple">37.02374°N, 138.350°E</named-content>), 566 m elev., 02 August 2017, Y. Suzuki leg. under stones near mountain stream. (<abbrev xmlns:xlink="http://www.w3.org/1999/xlink" content-type="institution" xlink:title="National Museum of Nature and Science, Tsukuba, Japan" xlink:type="simple">NSMT</abbrev>-Ar 27110) • 1♂, Tokamachi City, Amamizu Park (<named-content xmlns:xlink="http://www.w3.org/1999/xlink" content-type="dwc:verbatimCoordinates" xlink:type="simple">37.0508°N, 138.5855°E</named-content>), 446 m elev., 03 November 2020, mature on 11 January 2021, T. Nagai leg., gaps between stones in park (<abbrev xmlns:xlink="http://www.w3.org/1999/xlink" content-type="institution" xlink:title="Osaka Museum of Natural History, Osaka, Japan" xlink:type="simple">OMNH</abbrev>) • 1♀, same locality, collection date, and environment, T. Nagai leg. (<abbrev xmlns:xlink="http://www.w3.org/1999/xlink" content-type="institution" xlink:title="Osaka Museum of Natural History, Osaka, Japan" xlink:type="simple">OMNH</abbrev>) • 1♂, Uonuma City, Tsunan Town, Mt. Yamabushiyama, (<named-content xmlns:xlink="http://www.w3.org/1999/xlink" content-type="dwc:verbatimCoordinates" xlink:type="simple">37.0010°N, 138.5936°E</named-content>), 341 m elev., 12 November 2020, mature on 01 December 2020, T. Nagai leg., gaps between stones near mountain stream, (<abbrev xmlns:xlink="http://www.w3.org/1999/xlink" content-type="institution" xlink:title="Echigo-Matsunoyama Museum of Natural Science “Kyororo”, Niigata, Japan" xlink:type="simple">MNSK</abbrev>-Nes001) • 1♀, same locality, collection date, and environment, T. Nagai leg. (<abbrev xmlns:xlink="http://www.w3.org/1999/xlink" content-type="institution" xlink:title="Echigo-Matsunoyama Museum of Natural Science “Kyororo”, Niigata, Japan" xlink:type="simple">MNSK</abbrev>-Nes002) • 1♂, 2♀, same locality, collection date, and environment, (<named-content xmlns:xlink="http://www.w3.org/1999/xlink" content-type="dwc:verbatimCoordinates" xlink:type="simple">36.9998°N, 138.5904°E</named-content>), 306 m elev., T. Nagai leg. (<abbrev xmlns:xlink="http://www.w3.org/1999/xlink" xlink:title="Museum of Nature and Human Activities, Hyogo, Japan" xlink:type="simple">MNHH</abbrev>).</p></tp:treatment-sec><tp:treatment-sec sec-type="Other materials examined"><title>Other materials examined.</title><p>• 2♀, Amamizu Park (<named-content xmlns:xlink="http://www.w3.org/1999/xlink" content-type="dwc:verbatimCoordinates" xlink:type="simple">37.0508°N, 138.5854°E</named-content>), 446 m elev., 03 November 2020, T. Nagai leg., gaps between stones at park, (<abbrev xmlns:xlink="http://www.w3.org/1999/xlink" xlink:title="Toshimichi Nagai personal collection" xlink:type="simple">TNPC</abbrev>) • 1♀, Mt. Yamabushiyama (<named-content xmlns:xlink="http://www.w3.org/1999/xlink" content-type="dwc:verbatimCoordinates" xlink:type="simple">37.0161°N, 138.5817°E</named-content>), 651 m elev., 12 December 2020, T. Nagai leg., gaps between stones near mountain stream, (<abbrev xmlns:xlink="http://www.w3.org/1999/xlink" xlink:title="Toshimichi Nagai personal collection" xlink:type="simple">TNPC</abbrev>) • 1♀, same locality and environment, 22 March 2021, (<named-content xmlns:xlink="http://www.w3.org/1999/xlink" content-type="dwc:verbatimCoordinates" xlink:type="simple">36.9998°N, 138.5904°E</named-content>), 306 m elev., T. Nagai leg. (<abbrev xmlns:xlink="http://www.w3.org/1999/xlink" xlink:title="Toshimichi Nagai personal collection" xlink:type="simple">TNPC</abbrev>).</p></tp:treatment-sec><tp:treatment-sec sec-type="Etymology"><title>Etymology.</title><p>The specific name is derived from the type locality, Mount Yamabushiyama (山伏山). It is treated as a noun in apposition.</p></tp:treatment-sec><tp:treatment-sec sec-type="Diagnosis"><title>Diagnosis.</title><p><italic><tp:taxon-name><tp:taxon-name-part taxon-name-part-type="genus" reg="Nesticus">Nesticus</tp:taxon-name-part> <tp:taxon-name-part taxon-name-part-type="species" reg="yamabushi">yamabushi</tp:taxon-name-part></tp:taxon-name></italic> sp. nov. closely resembles <italic><tp:taxon-name><tp:taxon-name-part taxon-name-part-type="genus" reg="Nesticus">Nesticus</tp:taxon-name-part> <tp:taxon-name-part taxon-name-part-type="species" reg="gondai">gondai</tp:taxon-name-part></tp:taxon-name></italic> Yaginuma, 1979 and <italic><tp:taxon-name><tp:taxon-name-part taxon-name-part-type="genus" reg="Nesticus">Nesticus</tp:taxon-name-part> <tp:taxon-name-part taxon-name-part-type="species" reg="echigonus">echigonus</tp:taxon-name-part></tp:taxon-name></italic> Yaginuma, 1986 in the morphology of the genitalia. Differences between the new species and the above two congeneric species are as follows. Male of the new species can be distinguished from males of the latter two species by the following combination of characters: a massive, conical median apophysis (<abbrev xmlns:xlink="http://www.w3.org/1999/xlink" xlink:title="median apophysis" xlink:type="simple">Ma</abbrev>), approximately two times longer than its width at the base, and ending with a pointed tip (vs smaller, with length approximately equal to its width at the base in both other species, but also rectangular in <italic><tp:taxon-name><tp:taxon-name-part taxon-name-part-type="genus" reg="Nesticus">N.</tp:taxon-name-part> <tp:taxon-name-part taxon-name-part-type="species" reg="gondai">gondai</tp:taxon-name-part></tp:taxon-name></italic>); a tegular apophysis (<abbrev xmlns:xlink="http://www.w3.org/1999/xlink" xlink:title="tegular apophysis" xlink:type="simple">Ta</abbrev>) with a triangular projection and several small denticles at its base (vs a single small projection lacking denticles in <italic><tp:taxon-name><tp:taxon-name-part taxon-name-part-type="genus" reg="Nesticus">N.</tp:taxon-name-part> <tp:taxon-name-part taxon-name-part-type="species" reg="gondai">gondai</tp:taxon-name-part></tp:taxon-name></italic>, or lacking any clear projection in <italic><tp:taxon-name><tp:taxon-name-part taxon-name-part-type="genus" reg="Nesticus">N.</tp:taxon-name-part> <tp:taxon-name-part taxon-name-part-type="species" reg="echigonus">echigonus</tp:taxon-name-part></tp:taxon-name></italic>); the presence of a 4<sup>th</sup> process (<abbrev xmlns:xlink="http://www.w3.org/1999/xlink" xlink:title="processes of the conductor complex" xlink:type="simple">Pc4</abbrev>) of the conductor complex (vs absent). Additionally, the paracymbium of the new species shows several differences in its projections including a distal process (<abbrev xmlns:xlink="http://www.w3.org/1999/xlink" xlink:title="Distal apophysis of paracymbium" xlink:type="simple">Di</abbrev>) very long and pointed (vs very short in the other species). (cf. Fig. <xref ref-type="fig" rid="F3">3A–G</xref> vs Figs <xref ref-type="fig" rid="F5">5B–H</xref>, <xref ref-type="fig" rid="F8">8B–H</xref>, <xref ref-type="fig" rid="F8">8Y</xref>aginuma 1979: figs 2–1, 2–4, and <xref ref-type="bibr" rid="B20">Yaginuma 1986</xref>: figs 6, 7).</p><p>Females of the new species can be distinguished from females of <italic><tp:taxon-name><tp:taxon-name-part taxon-name-part-type="genus" reg="Nesticus">N.</tp:taxon-name-part> <tp:taxon-name-part taxon-name-part-type="species" reg="echigonus">echigonus</tp:taxon-name-part></tp:taxon-name></italic> and <italic><tp:taxon-name><tp:taxon-name-part taxon-name-part-type="genus" reg="Nesticus">N.</tp:taxon-name-part> <tp:taxon-name-part taxon-name-part-type="species" reg="gondai">gondai</tp:taxon-name-part></tp:taxon-name></italic> by the following combination of characters: scape (<abbrev xmlns:xlink="http://www.w3.org/1999/xlink" xlink:title="scape" xlink:type="simple">Sc</abbrev>) trapezoidal (vs more triangular); with a wide distal end concave posteriorly (vs flat or convex); medial vulval pocket (<abbrev xmlns:xlink="http://www.w3.org/1999/xlink" xlink:title="medial vulval pocket" xlink:type="simple">VpM</abbrev>) plate-like and extended anteriorly (vs posteriorly convex in <italic><tp:taxon-name><tp:taxon-name-part taxon-name-part-type="genus" reg="Nesticus">N.</tp:taxon-name-part> <tp:taxon-name-part taxon-name-part-type="species" reg="echigonus">echigonus</tp:taxon-name-part></tp:taxon-name></italic> and medially extending in <italic><tp:taxon-name><tp:taxon-name-part taxon-name-part-type="genus" reg="Nesticus">N.</tp:taxon-name-part> <tp:taxon-name-part taxon-name-part-type="species" reg="gondai">gondai</tp:taxon-name-part></tp:taxon-name></italic>) (cf. Fig. <xref ref-type="fig" rid="F4">4A–D</xref> vs Figs <xref ref-type="fig" rid="F6">6A–D</xref>, 9A–D, <xref ref-type="bibr" rid="B19">Yaginuma 1979</xref>: figs 2–2, 2–3, <xref ref-type="bibr" rid="B20">Yaginuma 1986</xref>: figs 11, 12).</p></tp:treatment-sec><tp:treatment-sec sec-type="Description of male (holotype)"><title>Description of male (holotype).</title><p>Total length 3.37. Prosoma 1.74 long, 1.64 wide. Habitus as in Fig. <xref ref-type="fig" rid="F2">2A</xref>. Carapace yellowish brown, darker along midline and edge. Eye diameter: <abbrev xmlns:xlink="http://www.w3.org/1999/xlink" xlink:title="anterior median eyes" xlink:type="simple">AME</abbrev> 0.08, <abbrev xmlns:xlink="http://www.w3.org/1999/xlink" xlink:title="anterior lateral eyes" xlink:type="simple">ALE</abbrev> 0.12, <abbrev xmlns:xlink="http://www.w3.org/1999/xlink" xlink:title="posterior median eyes" xlink:type="simple">PME</abbrev> 0.12, <abbrev xmlns:xlink="http://www.w3.org/1999/xlink" xlink:title="posterior lateral eyes" xlink:type="simple">PLE</abbrev> 0.12. Eye interdistances: <abbrev xmlns:xlink="http://www.w3.org/1999/xlink" xlink:title="anterior median eyes" xlink:type="simple">AME</abbrev>−<abbrev xmlns:xlink="http://www.w3.org/1999/xlink" xlink:title="anterior lateral eyes" xlink:type="simple">ALE</abbrev> 0.05, <abbrev xmlns:xlink="http://www.w3.org/1999/xlink" xlink:title="anterior lateral eyes" xlink:type="simple">ALE</abbrev>−<abbrev xmlns:xlink="http://www.w3.org/1999/xlink" xlink:title="posterior lateral eyes" xlink:type="simple">PLE</abbrev> 0.00, <abbrev xmlns:xlink="http://www.w3.org/1999/xlink" xlink:title="posterior median eyes" xlink:type="simple">PME</abbrev>−<abbrev xmlns:xlink="http://www.w3.org/1999/xlink" xlink:title="posterior lateral eyes" xlink:type="simple">PLE</abbrev> 0.03. Clypeus 0.28 long. Chelicerae yellowish brown, maxillae whitish yellow, white near pit; labium yellowish grey. Sternum yellowish grey, with dark-coloured edging. Legs yellowish brown, with dark bands. Legs measurements: I 14.53 (3.85, 0.84, 4.10, 4.12, 1.61), II 10.88 (3.07, 0.80, 2.84, 2.91, 1.26), III 8.09 (2.48, 0.63, 1.95, 2.04, 0.98), IV 11.01 (3.35, 0.74, 2.87, 2.90, 1.15). Leg formula: I, IV, II, III. Dorsal opisthosoma whitish yellow, with black paired marks; ventral opisthosoma anteriorly yellowish grey, posteriorly whitish yellow, with a pair of darkish stripes, greyish yellow around spinnerets. <abbrev xmlns:xlink="http://www.w3.org/1999/xlink" xlink:title="posterior lateral spinnerets" xlink:type="simple">PLS</abbrev> yellowish grey; others whitish yellow.</p><p>Palps as in Fig. <xref ref-type="fig" rid="F3">3A–G</xref>. Cymbium (<abbrev xmlns:xlink="http://www.w3.org/1999/xlink" xlink:title="Cymbium" xlink:type="simple">C</abbrev>) oval, with sparse setae. Sparse setae on dorsal side of paracymbium (<abbrev xmlns:xlink="http://www.w3.org/1999/xlink" xlink:title="paracymbium" xlink:type="simple">P</abbrev>) and tibia. Paracymbium with 1 distal (<abbrev xmlns:xlink="http://www.w3.org/1999/xlink" xlink:title="Distal apophysis of paracymbium" xlink:type="simple">Di</abbrev>), 2 dorsal (<abbrev xmlns:xlink="http://www.w3.org/1999/xlink" xlink:title="dorsal apophyses of the paracymbium" xlink:type="simple">Da1</abbrev>–2) and 1 ventral (<abbrev xmlns:xlink="http://www.w3.org/1999/xlink" xlink:title="ventral apophysis of the paracymbium" xlink:type="simple">Va</abbrev>) apophyses: <abbrev xmlns:xlink="http://www.w3.org/1999/xlink" xlink:title="Distal apophysis of paracymbium" xlink:type="simple">Di</abbrev> sharp and long, curved medially with a 90° angle, ending pointed; <abbrev xmlns:xlink="http://www.w3.org/1999/xlink" xlink:title="dorsal apophyses of the paracymbium" xlink:type="simple">Da1</abbrev> shorter than <abbrev xmlns:xlink="http://www.w3.org/1999/xlink" xlink:title="Distal apophysis of paracymbium" xlink:type="simple">Di</abbrev> and curved anteriorly, tough, protruding anteriorly, ending sharp; <abbrev xmlns:xlink="http://www.w3.org/1999/xlink" xlink:title="dorsal apophyses of the paracymbium" xlink:type="simple">Da2</abbrev> short and thick, pointed, headed dorsally; <abbrev xmlns:xlink="http://www.w3.org/1999/xlink" xlink:title="ventral apophysis of the paracymbium" xlink:type="simple">Va</abbrev> bulky, protruding medially, ending rounded. Embolus (<abbrev xmlns:xlink="http://www.w3.org/1999/xlink" xlink:title="Embolus" xlink:type="simple">E</abbrev>) black and filiform, starting at approximately 5-o’clock position on radix (<abbrev xmlns:xlink="http://www.w3.org/1999/xlink" xlink:title="radix" xlink:type="simple">Rx</abbrev>). Median apophysis (<abbrev xmlns:xlink="http://www.w3.org/1999/xlink" xlink:title="median apophysis" xlink:type="simple">Ma</abbrev>) conical, with pointed tip, strongly protruding dorso-retrolaterally, approximately 2 times longer than its width at base. Tegular apophysis (<abbrev xmlns:xlink="http://www.w3.org/1999/xlink" xlink:title="tegular apophysis" xlink:type="simple">Ta</abbrev>) strongly sclerotized, triangular, with several saw-like denticles on prolateral edge of radix. Conductor complex with 4 processes (<abbrev xmlns:xlink="http://www.w3.org/1999/xlink" xlink:title="processes of the conductor complex" xlink:type="simple">Pc1</abbrev>−4): (<abbrev xmlns:xlink="http://www.w3.org/1999/xlink" xlink:title="processes of the conductor complex" xlink:type="simple">Pc1</abbrev>) plate-like, with single sclerotized and spatula-like projection on posterior side; <abbrev xmlns:xlink="http://www.w3.org/1999/xlink" xlink:title="processes of the conductor complex" xlink:type="simple">Pc2</abbrev> anterior to <abbrev xmlns:xlink="http://www.w3.org/1999/xlink" xlink:title="processes of the conductor complex" xlink:type="simple">Pc1</abbrev>, sickle-shaped, strongly sclerotized, ending pointed; <abbrev xmlns:xlink="http://www.w3.org/1999/xlink" xlink:title="processes of the conductor complex" xlink:type="simple">Pc3</abbrev> ventral to <abbrev xmlns:xlink="http://www.w3.org/1999/xlink" xlink:title="processes of the conductor complex" xlink:type="simple">Pc2</abbrev>, shaped as a translucent plate with margin curving ventrally, bearing a dorsal projection extending counterclockwise and wrapping around part of <abbrev xmlns:xlink="http://www.w3.org/1999/xlink" xlink:title="embolus" xlink:type="simple">E</abbrev>; <abbrev xmlns:xlink="http://www.w3.org/1999/xlink" xlink:title="processes of the conductor complex" xlink:type="simple">Pc4</abbrev> club-shaped, strongly sclerotized, protruding prolaterally from base of <abbrev xmlns:xlink="http://www.w3.org/1999/xlink" xlink:title="processes of the conductor complex" xlink:type="simple">Pc1</abbrev> under <abbrev xmlns:xlink="http://www.w3.org/1999/xlink" xlink:title="median apophysis" xlink:type="simple">Ma</abbrev>.</p></tp:treatment-sec><tp:treatment-sec sec-type="Description of female (one of the paratypes)"><title>Description of female (one of the paratypes).</title><p>Total length: 4.30. Carapace 1.91 long, 1.71 wide. Habitus as in Fig. <xref ref-type="fig" rid="F2">2B</xref>. Eye diameter: <abbrev xmlns:xlink="http://www.w3.org/1999/xlink" xlink:title="anterior median eyes" xlink:type="simple">AME</abbrev> 0.10, <abbrev xmlns:xlink="http://www.w3.org/1999/xlink" xlink:title="anterior lateral eyes" xlink:type="simple">ALE</abbrev> 0.18, <abbrev xmlns:xlink="http://www.w3.org/1999/xlink" xlink:title="posterior median eyes" xlink:type="simple">PME</abbrev> 0.14, <abbrev xmlns:xlink="http://www.w3.org/1999/xlink" xlink:title="posterior lateral eyes" xlink:type="simple">PLE</abbrev> 0.15. Eye interdistances: <abbrev xmlns:xlink="http://www.w3.org/1999/xlink" xlink:title="anterior median eyes" xlink:type="simple">AME</abbrev>–<abbrev xmlns:xlink="http://www.w3.org/1999/xlink" xlink:title="anterior lateral eyes" xlink:type="simple">ALE</abbrev> 0.04, <abbrev xmlns:xlink="http://www.w3.org/1999/xlink" xlink:title="anterior lateral eyes" xlink:type="simple">ALE</abbrev>−<abbrev xmlns:xlink="http://www.w3.org/1999/xlink" xlink:title="posterior lateral eyes" xlink:type="simple">PLE</abbrev> 0.00, <abbrev xmlns:xlink="http://www.w3.org/1999/xlink" xlink:title="posterior median eyes" xlink:type="simple">PME</abbrev>–<abbrev xmlns:xlink="http://www.w3.org/1999/xlink" xlink:title="posterior lateral eyes" xlink:type="simple">PLE</abbrev> 0.07. Clypeus 0.26 long. Legs measurements: I 13.40 (3.75, 0.91, 3.69, 3.55, 1.50), II 10.19 (2.97, 0.86, 2.55, 2.63, 1.19), III 7.59 (2.36, 0.74, 1.64, 1.89, 0.97), IV 10.66 (3.33, 0.87, 2.67, 2.66, 1.13). Leg formula: I, IV, II, III. Colouration and other somatic features as in male.</p><p>Epigyne and vulva as in Fig. <xref ref-type="fig" rid="F4">4A–D</xref>. Scape (<abbrev xmlns:xlink="http://www.w3.org/1999/xlink" xlink:title="scape" xlink:type="simple">Sc</abbrev>) trapezoidal, with concave distal end, slightly bent dorsally when observed laterally. Sclerotized furrows extending from distal end of <abbrev xmlns:xlink="http://www.w3.org/1999/xlink" xlink:title="scape" xlink:type="simple">Sc</abbrev> to copulatory openings for a distance subequal to width of <abbrev xmlns:xlink="http://www.w3.org/1999/xlink" xlink:title="scape" xlink:type="simple">Sc</abbrev> before invaginating. Copulatory opening (<abbrev xmlns:xlink="http://www.w3.org/1999/xlink" xlink:title="copulatory opening" xlink:type="simple">Co</abbrev>) approximately at centre of <abbrev xmlns:xlink="http://www.w3.org/1999/xlink" xlink:title="scape" xlink:type="simple">Sc</abbrev>. Insemination and fertilization ducts (<abbrev xmlns:xlink="http://www.w3.org/1999/xlink" xlink:title="insemination + fertilization ducts" xlink:type="simple">Id+Fd</abbrev>) extending anteriorly, reaching spermatheca (<abbrev xmlns:xlink="http://www.w3.org/1999/xlink" xlink:title="spermatheca" xlink:type="simple">S</abbrev>) after turning laterally; medial vulval pocket (<abbrev xmlns:xlink="http://www.w3.org/1999/xlink" xlink:title="medial vulval pocket" xlink:type="simple">VpM</abbrev>) plate-like, extended anteriorly; anterior vulval pocket (<abbrev xmlns:xlink="http://www.w3.org/1999/xlink" xlink:title="anterior vulval pocket" xlink:type="simple">VpA</abbrev>) wide, sack-like, translucent, and wrinkled, extending from anterior side of <abbrev xmlns:xlink="http://www.w3.org/1999/xlink" xlink:title="medial vulval pocket" xlink:type="simple">VpM</abbrev>. Spermatheca (<abbrev xmlns:xlink="http://www.w3.org/1999/xlink" xlink:title="Spermatheca" xlink:type="simple">S</abbrev>), small, rounded, located at base of <abbrev xmlns:xlink="http://www.w3.org/1999/xlink" xlink:title="medial vulval pocket" xlink:type="simple">VpM</abbrev>.</p></tp:treatment-sec><tp:treatment-sec sec-type="Size variation"><title>Size variation.</title><p>Male (<italic>n</italic> = 3): total length: 3.56–4.59; carapace 1.74–2.01 long, 1.64–1.84 wide; female (<italic>n</italic> = 5): total length: 3.96–5.52, carapace 1.80–1.94 long, 1.61–1.77 wide.</p></tp:treatment-sec><tp:treatment-sec sec-type="Distribution"><title>Distribution.</title><p>Known only from the surroundings of Mt. Yamabushiyama, in Niigata Prefecture, Japan (Fig. <xref ref-type="fig" rid="F10">10</xref>).</p></tp:treatment-sec><tp:treatment-sec><!--Section generated to contain objects referenced in tp:taxon-treatment.--><fig id="F5" position="float" orientation="portrait"><object-id xmlns:xlink="http://www.w3.org/1999/xlink" content-type="doi" xlink:type="simple">10.3897/zookeys.1285.202554.figure5</object-id><object-id xmlns:xlink="http://www.w3.org/1999/xlink" content-type="arpha" xlink:type="simple">B6EFF16A-7F29-54CF-9CEA-FD11C14708CD</object-id><label>Figure 5.</label><caption><p><italic><tp:taxon-name><tp:taxon-name-part taxon-name-part-type="genus" reg="Nesticus">Nesticus</tp:taxon-name-part> <tp:taxon-name-part taxon-name-part-type="species" reg="echigonus">echigonus</tp:taxon-name-part></tp:taxon-name></italic>, male habitus and genitalia of holotype. <bold>A</bold>. Habitus dorsal; <bold>B</bold>. Genital sketch, left palp, ventral; <bold>C</bold>. Left palp, ventral; <bold>D</bold>. Same, ventro-retrolateral; <bold>E</bold>. Same, distal; <bold>F</bold>. Same, medial; <bold>G</bold>. Same, dorso-retrolateral; <bold>H</bold>. Posterior. Abbreviations: <abbrev xmlns:xlink="http://www.w3.org/1999/xlink" xlink:title="dorsal apophyses of the paracymbium" xlink:type="simple">Da1</abbrev>–3 = dorsal apophyses of paracymbium, <abbrev xmlns:xlink="http://www.w3.org/1999/xlink" xlink:title="Distal apophysis of paracymbium" xlink:type="simple">Di</abbrev> = distal apophysis of paracymbium, <abbrev xmlns:xlink="http://www.w3.org/1999/xlink" xlink:title="median apophysis" xlink:type="simple">Ma</abbrev> = median apophysis, <abbrev xmlns:xlink="http://www.w3.org/1999/xlink" xlink:title="processes of the conductor complex" xlink:type="simple">Pc1</abbrev>–3 = processes of conductor complex, <abbrev xmlns:xlink="http://www.w3.org/1999/xlink" xlink:title="radix" xlink:type="simple">Rx</abbrev> = radix, <abbrev xmlns:xlink="http://www.w3.org/1999/xlink" xlink:title="tegulum" xlink:type="simple">T</abbrev> = tegulum, <abbrev xmlns:xlink="http://www.w3.org/1999/xlink" xlink:title="tegular apophysis" xlink:type="simple">Ta</abbrev> = tegular apophysis, <abbrev xmlns:xlink="http://www.w3.org/1999/xlink" xlink:title="ventral apophysis of the paracymbium" xlink:type="simple">Va</abbrev> = ventral apophysis of paracymbium. Scale bars: 1.0 mm (<bold>A</bold>); 0.5 mm (<bold>B–H</bold>).</p></caption><graphic xmlns:xlink="http://www.w3.org/1999/xlink" xlink:href="zookeys-1285-125_article-202554__-g005.jpg" id="oo_1718639.jpg" position="float" orientation="portrait" xlink:type="simple"><uri content-type="original_file" xlink:type="simple">https://binary.pensoft.net/fig/1718639</uri></graphic></fig><fig id="F8" position="float" orientation="portrait"><object-id xmlns:xlink="http://www.w3.org/1999/xlink" content-type="doi" xlink:type="simple">10.3897/zookeys.1285.202554.figure8</object-id><object-id xmlns:xlink="http://www.w3.org/1999/xlink" content-type="arpha" xlink:type="simple">B4F18050-048A-5785-AA69-674DBFD27A38</object-id><label>Figure 8.</label><caption><p><italic><tp:taxon-name><tp:taxon-name-part taxon-name-part-type="genus" reg="Nesticus">Nesticus</tp:taxon-name-part> <tp:taxon-name-part taxon-name-part-type="species" reg="gondai">gondai</tp:taxon-name-part></tp:taxon-name></italic>, male habitus and genitalia of holotype. <bold>A</bold>. Habitus, dorsal; <bold>B</bold>. Genital sketch, left palp, ventral; <bold>C</bold>. Left palp, ventral; <bold>D</bold>. Same, ventro-retrolateral; <bold>E</bold>. Same, distal; <bold>F</bold>. Same, medial; <bold>G</bold>. Same, dorso-retrolateral; <bold>H</bold>. Same, posterior. Abbreviations: <abbrev xmlns:xlink="http://www.w3.org/1999/xlink" xlink:title="dorsal apophyses of the paracymbium" xlink:type="simple">Da1</abbrev>–2 = dorsal apophyses of paracymbium, <abbrev xmlns:xlink="http://www.w3.org/1999/xlink" xlink:title="Distal apophysis of paracymbium" xlink:type="simple">Di</abbrev> = distal apophysis of paracymbium, <abbrev xmlns:xlink="http://www.w3.org/1999/xlink" xlink:title="embolus" xlink:type="simple">E</abbrev> = embolus, <abbrev xmlns:xlink="http://www.w3.org/1999/xlink" xlink:title="median apophysis" xlink:type="simple">Ma</abbrev> = median apophysis, <abbrev xmlns:xlink="http://www.w3.org/1999/xlink" xlink:title="processes of the conductor complex" xlink:type="simple">Pc1</abbrev>–3 = processes of conductor complex, <abbrev xmlns:xlink="http://www.w3.org/1999/xlink" xlink:title="radix" xlink:type="simple">Rx</abbrev> = radix, <abbrev xmlns:xlink="http://www.w3.org/1999/xlink" xlink:title="tegulum" xlink:type="simple">T</abbrev> = tegulum, <abbrev xmlns:xlink="http://www.w3.org/1999/xlink" xlink:title="tegular apophysis" xlink:type="simple">Ta</abbrev> = tegular apophysis, <abbrev xmlns:xlink="http://www.w3.org/1999/xlink" xlink:title="ventral apophysis of the paracymbium" xlink:type="simple">Va</abbrev> = ventral apophysis of paracymbium. Scale bars: 1.0 mm (<bold>A</bold>), 0.5 mm (<bold>B–H</bold>).</p></caption><graphic xmlns:xlink="http://www.w3.org/1999/xlink" xlink:href="zookeys-1285-125_article-202554__-g008.jpg" id="oo_1718642.jpg" position="float" orientation="portrait" xlink:type="simple"><uri content-type="original_file" xlink:type="simple">https://binary.pensoft.net/fig/1718642</uri></graphic></fig><fig id="F6" position="float" orientation="portrait"><object-id xmlns:xlink="http://www.w3.org/1999/xlink" content-type="doi" xlink:type="simple">10.3897/zookeys.1285.202554.figure6</object-id><object-id xmlns:xlink="http://www.w3.org/1999/xlink" content-type="arpha" xlink:type="simple">9AED484C-3EC4-57A7-9D9C-05E8D62A79B7</object-id><label>Figure 6.</label><caption><p><italic><tp:taxon-name><tp:taxon-name-part taxon-name-part-type="genus" reg="Nesticus">Nesticus</tp:taxon-name-part> <tp:taxon-name-part taxon-name-part-type="species" reg="echigonus">echigonus</tp:taxon-name-part></tp:taxon-name></italic> female genitalia of specimen <abbrev xmlns:xlink="http://www.w3.org/1999/xlink" content-type="institution" xlink:title="National Museum of Nature and Science, Tsukuba, Japan" xlink:type="simple">NSMT</abbrev>-Ar 27112. <bold>A</bold>. Epigyne, ventral; <bold>B</bold>. Vulva, dorsal; <bold>C</bold>. Epigyne, lateral; <bold>D</bold>. Genital sketch, vulva, dorsal. Abbreviations: <abbrev xmlns:xlink="http://www.w3.org/1999/xlink" xlink:title="copulatory opening" xlink:type="simple">Co</abbrev> = copulatory opening, <abbrev xmlns:xlink="http://www.w3.org/1999/xlink" xlink:title="insemination + fertilization ducts" xlink:type="simple">Id+Fd</abbrev> = insemination + fertilization ducts, <abbrev xmlns:xlink="http://www.w3.org/1999/xlink" xlink:title="median septum" xlink:type="simple">Ms</abbrev> = median septum, <abbrev xmlns:xlink="http://www.w3.org/1999/xlink" xlink:title="spermatheca" xlink:type="simple">S</abbrev> = spermatheca, <abbrev xmlns:xlink="http://www.w3.org/1999/xlink" xlink:title="scape" xlink:type="simple">Sc</abbrev> = scape, <abbrev xmlns:xlink="http://www.w3.org/1999/xlink" xlink:title="anterior vulval pocket" xlink:type="simple">VpA</abbrev> = anterior vulval pocket, <abbrev xmlns:xlink="http://www.w3.org/1999/xlink" xlink:title="medial vulval pocket" xlink:type="simple">VpM</abbrev> = medial vulval pocket. Scale bars: 0.5 mm.</p></caption><graphic xmlns:xlink="http://www.w3.org/1999/xlink" xlink:href="zookeys-1285-125_article-202554__-g006.jpg" id="oo_1718640.jpg" position="float" orientation="portrait" xlink:type="simple"><uri content-type="original_file" xlink:type="simple">https://binary.pensoft.net/fig/1718640</uri></graphic></fig><fig id="F10" position="float" orientation="portrait"><object-id xmlns:xlink="http://www.w3.org/1999/xlink" content-type="doi" xlink:type="simple">10.3897/zookeys.1285.202554.figure10</object-id><object-id xmlns:xlink="http://www.w3.org/1999/xlink" content-type="arpha" xlink:type="simple">47507921-FD3F-5363-A3AF-D1A77DD7C713</object-id><label>Figure 10.</label><caption><p>Map plotting the collection sites of <italic><tp:taxon-name><tp:taxon-name-part taxon-name-part-type="genus" reg="Nesticus">Nesticus</tp:taxon-name-part> <tp:taxon-name-part taxon-name-part-type="species" reg="echigonus">echigonus</tp:taxon-name-part></tp:taxon-name></italic> (yellow dot), <italic><tp:taxon-name><tp:taxon-name-part taxon-name-part-type="genus" reg="Nesticus">N.</tp:taxon-name-part> <tp:taxon-name-part taxon-name-part-type="species" reg="gondai">gondai</tp:taxon-name-part></tp:taxon-name></italic> (red dot), and <italic><tp:taxon-name><tp:taxon-name-part taxon-name-part-type="genus" reg="Nesticus">N.</tp:taxon-name-part> <tp:taxon-name-part taxon-name-part-type="species" reg="yamabushi">yamabushi</tp:taxon-name-part></tp:taxon-name></italic> sp. nov. (blue dot). The white map in the upper right corner indicates mainland Japan, the light blue square indicates the enlarged area. Map created based on the Colour-coded Elevation Map and the Blank Map provided by the Geospatial Information Authority of Japan (<ext-link xmlns:xlink="http://www.w3.org/1999/xlink" xlink:href="https://maps.gsi.go.jp" ext-link-type="uri" xlink:type="simple">https://maps.gsi.go.jp</ext-link>).</p></caption><graphic xmlns:xlink="http://www.w3.org/1999/xlink" xlink:href="zookeys-1285-125_article-202554__-g010.jpg" id="oo_1718644.jpg" position="float" orientation="portrait" xlink:type="simple"><uri content-type="original_file" xlink:type="simple">https://binary.pensoft.net/fig/1718644</uri></graphic></fig></tp:treatment-sec><ref-list><ref id="B20"><mixed-citation xmlns:xlink="http://www.w3.org/1999/xlink" xlink:type="simple">Yaginuma T (1986) Supplementary notes on Japanese nesticid spiders. Journal of the Speleological Society of Japan 11: 26–29.</mixed-citation></ref><ref id="B19"><mixed-citation xmlns:xlink="http://www.w3.org/1999/xlink" xlink:type="simple">Yaginuma T (1979) A study of the Japanese species of nesticid spiders. Faculty of Letters Revue, Otemon Gakuin University 13: 255–287.</mixed-citation></ref></ref-list></tp:taxon-treatment>
