# Supplementary material for: Integrative taxonomy of the genus Nesticus in central Japan, with the description of a new species and redescriptions of N. echigonus and N. gondai (Araneae, Nesticidae)
Source: Zookeys. 2026 Jul 17;1285:125–45. doi: 10.3897/zookeys.1285.202554 (PMC13401098; doi:10.3897/zookeys.1285.202554)
Supplement: XML Treatment for Nesticus echigonus [file zookeys.1285.202554-treatment3.xml]

<!DOCTYPE tp:taxon-treatment
  PUBLIC "-//TaxonX//DTD Taxonomic Treatment Publishing DTD v0 20100105//EN" "tax-treatment-NSO.dtd">
<tp:taxon-treatment xmlns:tp="http://www.plazi.org/taxpub"><tp:treatment-meta><kwd-group><label>Taxon classification</label><kwd>
                <named-content content-type="kingdom">Animalia</named-content>
              </kwd><kwd>
                <named-content content-type="order">Araneae</named-content>
              </kwd><kwd>
                <named-content content-type="family">Nesticidae</named-content>
              </kwd></kwd-group><mixed-citation publication-type="journal"><person-group><name><surname>Nagai</surname><given-names>Toshimichi</given-names></name><name><surname>Ballarin</surname><given-names>Francesco</given-names></name><name><surname>Eguchi</surname><given-names>Katsuyuki</given-names></name></person-group><article-title>Integrative taxonomy of the genus <italic><tp:taxon-name><tp:taxon-name-part taxon-name-part-type="genus" reg="Nesticus">Nesticus</tp:taxon-name-part></tp:taxon-name></italic> in central Japan, with the description of a new species and redescriptions of <italic><tp:taxon-name><tp:taxon-name-part taxon-name-part-type="genus" reg="Nesticus">N.</tp:taxon-name-part> <tp:taxon-name-part taxon-name-part-type="species" reg="echigonus">echigonus</tp:taxon-name-part></tp:taxon-name></italic> and <italic><tp:taxon-name><tp:taxon-name-part taxon-name-part-type="genus" reg="Nesticus">N.</tp:taxon-name-part> <tp:taxon-name-part taxon-name-part-type="species" reg="gondai">gondai</tp:taxon-name-part></tp:taxon-name></italic> (<tp:taxon-name><tp:taxon-name-part taxon-name-part-type="order" reg="Araneae">Araneae</tp:taxon-name-part></tp:taxon-name>, <tp:taxon-name><tp:taxon-name-part taxon-name-part-type="family" reg="Nesticidae">Nesticidae</tp:taxon-name-part></tp:taxon-name>)</article-title><source>Zookeys</source><day>17</day><month>07</month><year>2026</year><volume>1285</volume><fpage>125</fpage><lpage>145</lpage><pub-id pub-id-type="doi">10.3897/zookeys.1285.202554</pub-id></mixed-citation></tp:treatment-meta><tp:nomenclature><tp:taxon-name><object-id xmlns:xlink="http://www.w3.org/1999/xlink" content-type="arpha" xlink:type="simple">2B808D01-2631-5AD2-BD30-5C16B7D705D6</object-id>
                    		<tp:taxon-name-part taxon-name-part-type="genus" reg="Nesticus">Nesticus</tp:taxon-name-part> <tp:taxon-name-part taxon-name-part-type="species" reg="echigonus">echigonus</tp:taxon-name-part>
                    	</tp:taxon-name><tp:taxon-authority>Yaginuma, 1986</tp:taxon-authority><xref ref-type="fig" rid="F2">Figs 2C</xref><xref ref-type="fig" rid="F2">, 2D</xref><xref ref-type="fig" rid="F5">, 5A–H</xref><xref ref-type="fig" rid="F6">, 6A–D</xref><xref ref-type="fig" rid="F7">, 7A</xref><xref ref-type="fig" rid="F7">, 7B</xref><tp:nomenclature-citation-list><tp:nomenclature-citation><tp:taxon-name><tp:taxon-name-part taxon-name-part-type="genus" reg="Nesticus">Nesticus</tp:taxon-name-part> <tp:taxon-name-part taxon-name-part-type="species" reg="echigonus">echigonus</tp:taxon-name-part></tp:taxon-name><comment> Yaginuma, 1986: 27, figs 6–12, (original description).</comment></tp:nomenclature-citation><tp:nomenclature-citation><tp:taxon-name><tp:taxon-name-part taxon-name-part-type="genus" reg="Nesticus">Nesticus</tp:taxon-name-part> <tp:taxon-name-part taxon-name-part-type="species" reg="echigonus">echigonus</tp:taxon-name-part></tp:taxon-name><comment> —<xref ref-type="bibr" rid="B9">Kamura and Irie 2009</xref>: 349, figs 34, 35.</comment></tp:nomenclature-citation></tp:nomenclature-citation-list></tp:nomenclature><tp:treatment-sec sec-type="Japanese name"><title>Japanese name.</title><p>Echigo-Horahimegumo エチゴホラヒメグモ.</p></tp:treatment-sec><tp:treatment-sec sec-type="Materials examined"><title>Materials examined.</title><p><bold>Japan</bold>: Honshu Island, Niigata Pref.: • 1♂ (holotype), Kitauonuma-gun, Irihirose-mura (now Uonuma city), Mt. Asakusadake, 1010 m elev., 5 August 1984, S.-I. Uéno leg. (<abbrev xmlns:xlink="http://www.w3.org/1999/xlink" content-type="institution" xlink:title="National Museum of Nature and Science, Tsukuba, Japan" xlink:type="simple">NSMT</abbrev>-Ar 1914) • 1♂, 1♀ (paratypes), same locality and date (<abbrev xmlns:xlink="http://www.w3.org/1999/xlink" content-type="institution" xlink:title="National Museum of Nature and Science, Tsukuba, Japan" xlink:type="simple">NSMT</abbrev>-Ar 1915 and Ar 1917) • 1♂, same locality (<named-content xmlns:xlink="http://www.w3.org/1999/xlink" content-type="dwc:verbatimCoordinates" xlink:type="simple">37.3561°N, 139.2204°E</named-content>), 937 m elev., juvenile specimen, collected on 03 July 2021, matured in laboratory on 15 July 2021, T. Nagai leg., gaps between stones near mountain stream (<abbrev xmlns:xlink="http://www.w3.org/1999/xlink" content-type="institution" xlink:title="National Museum of Nature and Science, Tsukuba, Japan" xlink:type="simple">NSMT</abbrev>-Ar 27111) • 1♀, same locality, 30 October 2023, T. Nagai leg., gaps between stones near mountain stream (<abbrev xmlns:xlink="http://www.w3.org/1999/xlink" content-type="institution" xlink:title="National Museum of Nature and Science, Tsukuba, Japan" xlink:type="simple">NSMT</abbrev>-Ar 27112) • 1♀, same locality, date, and environment, T. Nagai leg. (<abbrev xmlns:xlink="http://www.w3.org/1999/xlink" xlink:title="Toshimichi Nagai personal collection" xlink:type="simple">TNPC</abbrev>).</p></tp:treatment-sec><tp:treatment-sec sec-type="Diagnosis"><title>Diagnosis.</title><p>Male of <italic><tp:taxon-name><tp:taxon-name-part taxon-name-part-type="genus" reg="Nesticus">N.</tp:taxon-name-part> <tp:taxon-name-part taxon-name-part-type="species" reg="echigonus">echigonus</tp:taxon-name-part></tp:taxon-name></italic> can be distinguished from males of <italic><tp:taxon-name><tp:taxon-name-part taxon-name-part-type="genus" reg="Nesticus">N.</tp:taxon-name-part> <tp:taxon-name-part taxon-name-part-type="species" reg="gondai">gondai</tp:taxon-name-part></tp:taxon-name></italic> by the following combination of characters: median apophysis (<abbrev xmlns:xlink="http://www.w3.org/1999/xlink" xlink:title="median apophysis" xlink:type="simple">Ma</abbrev>) conical, ending sharp (vs rectangular, ending blunt); tegular apophysis (<abbrev xmlns:xlink="http://www.w3.org/1999/xlink" xlink:title="tegular apophysis" xlink:type="simple">Ta</abbrev>) scarcely developed forming only small, short bumps (vs well developed, triangular). Additionally, the paracymbium (<abbrev xmlns:xlink="http://www.w3.org/1999/xlink" xlink:title="paracymbium" xlink:type="simple">P</abbrev>) shows several differences in its projections including two curved dorsal apophyses (<abbrev xmlns:xlink="http://www.w3.org/1999/xlink" xlink:title="dorsal apophyses of the paracymbium" xlink:type="simple">Da1</abbrev>–2) situated near the distal portion of <abbrev xmlns:xlink="http://www.w3.org/1999/xlink" xlink:title="paracymbium" xlink:type="simple">P</abbrev> (vs straight, located at the middle) and <abbrev xmlns:xlink="http://www.w3.org/1999/xlink" xlink:title="Distal apophysis of paracymbium" xlink:type="simple">Di</abbrev> shaped as a tapering plate-like structure (vs clavate and bearing two apices) (cf. Fig. <xref ref-type="fig" rid="F5">5B–H</xref>, <xref ref-type="bibr" rid="B20">Yaginuma 1986</xref>: figs 5–7 vs Fig. <xref ref-type="fig" rid="F8">8B–H</xref>, <xref ref-type="bibr" rid="B19">Yaginuma 1979</xref>: figs 2–1, 2–4).</p><fig id="F5" position="float" orientation="portrait"><object-id xmlns:xlink="http://www.w3.org/1999/xlink" content-type="doi" xlink:type="simple">10.3897/zookeys.1285.202554.figure5</object-id><object-id xmlns:xlink="http://www.w3.org/1999/xlink" content-type="arpha" xlink:type="simple">B6EFF16A-7F29-54CF-9CEA-FD11C14708CD</object-id><label>Figure 5.</label><caption><p><italic><tp:taxon-name><tp:taxon-name-part taxon-name-part-type="genus" reg="Nesticus">Nesticus</tp:taxon-name-part> <tp:taxon-name-part taxon-name-part-type="species" reg="echigonus">echigonus</tp:taxon-name-part></tp:taxon-name></italic>, male habitus and genitalia of holotype. <bold>A</bold>. Habitus dorsal; <bold>B</bold>. Genital sketch, left palp, ventral; <bold>C</bold>. Left palp, ventral; <bold>D</bold>. Same, ventro-retrolateral; <bold>E</bold>. Same, distal; <bold>F</bold>. Same, medial; <bold>G</bold>. Same, dorso-retrolateral; <bold>H</bold>. Posterior. Abbreviations: <abbrev xmlns:xlink="http://www.w3.org/1999/xlink" xlink:title="dorsal apophyses of the paracymbium" xlink:type="simple">Da1</abbrev>–3 = dorsal apophyses of paracymbium, <abbrev xmlns:xlink="http://www.w3.org/1999/xlink" xlink:title="Distal apophysis of paracymbium" xlink:type="simple">Di</abbrev> = distal apophysis of paracymbium, <abbrev xmlns:xlink="http://www.w3.org/1999/xlink" xlink:title="median apophysis" xlink:type="simple">Ma</abbrev> = median apophysis, <abbrev xmlns:xlink="http://www.w3.org/1999/xlink" xlink:title="processes of the conductor complex" xlink:type="simple">Pc1</abbrev>–3 = processes of conductor complex, <abbrev xmlns:xlink="http://www.w3.org/1999/xlink" xlink:title="radix" xlink:type="simple">Rx</abbrev> = radix, <abbrev xmlns:xlink="http://www.w3.org/1999/xlink" xlink:title="tegulum" xlink:type="simple">T</abbrev> = tegulum, <abbrev xmlns:xlink="http://www.w3.org/1999/xlink" xlink:title="tegular apophysis" xlink:type="simple">Ta</abbrev> = tegular apophysis, <abbrev xmlns:xlink="http://www.w3.org/1999/xlink" xlink:title="ventral apophysis of the paracymbium" xlink:type="simple">Va</abbrev> = ventral apophysis of paracymbium. Scale bars: 1.0 mm (<bold>A</bold>); 0.5 mm (<bold>B–H</bold>).</p></caption><graphic xmlns:xlink="http://www.w3.org/1999/xlink" xlink:href="zookeys-1285-125_article-202554__-g005.jpg" id="oo_1718639.jpg" position="float" orientation="portrait" xlink:type="simple"><uri content-type="original_file" xlink:type="simple">https://binary.pensoft.net/fig/1718639</uri></graphic></fig><p>Female of <italic><tp:taxon-name><tp:taxon-name-part taxon-name-part-type="genus" reg="Nesticus">N.</tp:taxon-name-part> <tp:taxon-name-part taxon-name-part-type="species" reg="echigonus">echigonus</tp:taxon-name-part></tp:taxon-name></italic> can be distinguished from female of <italic><tp:taxon-name><tp:taxon-name-part taxon-name-part-type="genus" reg="Nesticus">N.</tp:taxon-name-part> <tp:taxon-name-part taxon-name-part-type="species" reg="gondai">gondai</tp:taxon-name-part></tp:taxon-name></italic> by the following combination of characters: the scape (<abbrev xmlns:xlink="http://www.w3.org/1999/xlink" xlink:title="scape" xlink:type="simple">Sc</abbrev>) is flattened at the distal end (vs tapering); a median septum (<abbrev xmlns:xlink="http://www.w3.org/1999/xlink" xlink:title="median septum" xlink:type="simple">Ms</abbrev>) on dorsal side of <abbrev xmlns:xlink="http://www.w3.org/1999/xlink" xlink:title="scape" xlink:type="simple">Sc</abbrev> with parallel borders (vs V-shaped, cf. Fig. <xref ref-type="fig" rid="F6">6A–D</xref>, <xref ref-type="bibr" rid="B20">Yaginuma 1986</xref>: figs 11, 12 vs Fig. <xref ref-type="fig" rid="F9">9A–D</xref>, <xref ref-type="bibr" rid="B19">Yaginuma 1979</xref>: figs 2–2, 2–3).</p><fig id="F6" position="float" orientation="portrait"><object-id xmlns:xlink="http://www.w3.org/1999/xlink" content-type="doi" xlink:type="simple">10.3897/zookeys.1285.202554.figure6</object-id><object-id xmlns:xlink="http://www.w3.org/1999/xlink" content-type="arpha" xlink:type="simple">9AED484C-3EC4-57A7-9D9C-05E8D62A79B7</object-id><label>Figure 6.</label><caption><p><italic><tp:taxon-name><tp:taxon-name-part taxon-name-part-type="genus" reg="Nesticus">Nesticus</tp:taxon-name-part> <tp:taxon-name-part taxon-name-part-type="species" reg="echigonus">echigonus</tp:taxon-name-part></tp:taxon-name></italic> female genitalia of specimen <abbrev xmlns:xlink="http://www.w3.org/1999/xlink" content-type="institution" xlink:title="National Museum of Nature and Science, Tsukuba, Japan" xlink:type="simple">NSMT</abbrev>-Ar 27112. <bold>A</bold>. Epigyne, ventral; <bold>B</bold>. Vulva, dorsal; <bold>C</bold>. Epigyne, lateral; <bold>D</bold>. Genital sketch, vulva, dorsal. Abbreviations: <abbrev xmlns:xlink="http://www.w3.org/1999/xlink" xlink:title="copulatory opening" xlink:type="simple">Co</abbrev> = copulatory opening, <abbrev xmlns:xlink="http://www.w3.org/1999/xlink" xlink:title="insemination + fertilization ducts" xlink:type="simple">Id+Fd</abbrev> = insemination + fertilization ducts, <abbrev xmlns:xlink="http://www.w3.org/1999/xlink" xlink:title="median septum" xlink:type="simple">Ms</abbrev> = median septum, <abbrev xmlns:xlink="http://www.w3.org/1999/xlink" xlink:title="spermatheca" xlink:type="simple">S</abbrev> = spermatheca, <abbrev xmlns:xlink="http://www.w3.org/1999/xlink" xlink:title="scape" xlink:type="simple">Sc</abbrev> = scape, <abbrev xmlns:xlink="http://www.w3.org/1999/xlink" xlink:title="anterior vulval pocket" xlink:type="simple">VpA</abbrev> = anterior vulval pocket, <abbrev xmlns:xlink="http://www.w3.org/1999/xlink" xlink:title="medial vulval pocket" xlink:type="simple">VpM</abbrev> = medial vulval pocket. Scale bars: 0.5 mm.</p></caption><graphic xmlns:xlink="http://www.w3.org/1999/xlink" xlink:href="zookeys-1285-125_article-202554__-g006.jpg" id="oo_1718640.jpg" position="float" orientation="portrait" xlink:type="simple"><uri content-type="original_file" xlink:type="simple">https://binary.pensoft.net/fig/1718640</uri></graphic></fig><p>For comparisons with <italic><tp:taxon-name><tp:taxon-name-part taxon-name-part-type="genus" reg="Nesticus">N.</tp:taxon-name-part> <tp:taxon-name-part taxon-name-part-type="species" reg="yamabushi">yamabushi</tp:taxon-name-part></tp:taxon-name></italic> sp. nov., see the diagnosis of that species.</p></tp:treatment-sec><tp:treatment-sec sec-type="Redescription of male (holotype)"><title>Redescription of male (holotype).</title><p>Total length 4.27. Prosoma 1.95 long, 1.79 wide. Habitus as in Fig. <xref ref-type="fig" rid="F5">5A</xref>; habitus of a freshly collected individual as in Fig. <xref ref-type="fig" rid="F2">2C</xref>. Carapace light yellowish brown, slightly darker along midline and edge. Eye diameter: <abbrev xmlns:xlink="http://www.w3.org/1999/xlink" xlink:title="anterior median eyes" xlink:type="simple">AME</abbrev> 0.07, <abbrev xmlns:xlink="http://www.w3.org/1999/xlink" xlink:title="anterior lateral eyes" xlink:type="simple">ALE</abbrev> 0.13, <abbrev xmlns:xlink="http://www.w3.org/1999/xlink" xlink:title="posterior median eyes" xlink:type="simple">PME</abbrev> 0.16, <abbrev xmlns:xlink="http://www.w3.org/1999/xlink" xlink:title="posterior lateral eyes" xlink:type="simple">PLE</abbrev> 0.13. Eye interdistances: <abbrev xmlns:xlink="http://www.w3.org/1999/xlink" xlink:title="anterior median eyes" xlink:type="simple">AME</abbrev>−<abbrev xmlns:xlink="http://www.w3.org/1999/xlink" xlink:title="anterior lateral eyes" xlink:type="simple">ALE</abbrev> 0.03, <abbrev xmlns:xlink="http://www.w3.org/1999/xlink" xlink:title="anterior lateral eyes" xlink:type="simple">ALE</abbrev>−<abbrev xmlns:xlink="http://www.w3.org/1999/xlink" xlink:title="posterior lateral eyes" xlink:type="simple">PLE</abbrev> 0.00, <abbrev xmlns:xlink="http://www.w3.org/1999/xlink" xlink:title="posterior median eyes" xlink:type="simple">PME</abbrev>−<abbrev xmlns:xlink="http://www.w3.org/1999/xlink" xlink:title="posterior lateral eyes" xlink:type="simple">PLE</abbrev> 0.03. Clypeus 0.25 long. Chelicerae whitish yellow; maxillae whitish yellow, white near pit; labium whitish yellow. Sternum yellowish grey, with dark coloured edging. Legs whitish yellow, with indistinct dark bands. Legs measurements: I 14.49 (3.94, 0.94, 4.09, 4.04, 1.47), II 11.18 (3.17, 0.86, 2.88, 3.09, 1.18), III 8.30 (2.55, 0.69, 1.89, 2.22, 0.95), IV 11.07 (3.36, 0.70, 2.98, 2.98, 1.05). Leg formula: I, II, IV, III. Dorsal opisthosoma greyish yellow, with black paired marks; ventral opisthosoma anteriorly greyish yellow, posteriorly greyish yellow, darker around spinnerets. Spinnerets whitish yellow.</p><p>Palps as in Fig. <xref ref-type="fig" rid="F5">5B</xref>−H. Cymbium (C) oval, with sparse setae. Sparse setae on dorsal side of paracymbium (<abbrev xmlns:xlink="http://www.w3.org/1999/xlink" xlink:title="paracymbium" xlink:type="simple">P</abbrev>) and tibia. Paracymbium (<abbrev xmlns:xlink="http://www.w3.org/1999/xlink" xlink:title="paracymbium" xlink:type="simple">P</abbrev>) with 1 distal (<abbrev xmlns:xlink="http://www.w3.org/1999/xlink" xlink:title="Distal apophysis of paracymbium" xlink:type="simple">Di</abbrev>), 3 dorsal (<abbrev xmlns:xlink="http://www.w3.org/1999/xlink" xlink:title="dorsal apophyses of the paracymbium" xlink:type="simple">Da1</abbrev>–3), and 1 ventral (<abbrev xmlns:xlink="http://www.w3.org/1999/xlink" xlink:title="ventral apophysis of the paracymbium" xlink:type="simple">Va</abbrev>) apophyses: <abbrev xmlns:xlink="http://www.w3.org/1999/xlink" xlink:title="Distal apophysis of paracymbium" xlink:type="simple">Di</abbrev> small, thorn-like, antero-dorsally protruding, <abbrev xmlns:xlink="http://www.w3.org/1999/xlink" xlink:title="dorsal apophyses of the paracymbium" xlink:type="simple">Da1</abbrev>−3 short and pointed, <abbrev xmlns:xlink="http://www.w3.org/1999/xlink" xlink:title="dorsal apophyses of the paracymbium" xlink:type="simple">Da1</abbrev> and <abbrev xmlns:xlink="http://www.w3.org/1999/xlink" xlink:title="dorsal apophyses of the paracymbium" xlink:type="simple">Da2</abbrev> curved, dorso-medially protruding at distal part of <abbrev xmlns:xlink="http://www.w3.org/1999/xlink" xlink:title="paracymbium" xlink:type="simple">P</abbrev>; <abbrev xmlns:xlink="http://www.w3.org/1999/xlink" xlink:title="dorsal apophyses of the paracymbium" xlink:type="simple">Da3</abbrev> medially protruding; <abbrev xmlns:xlink="http://www.w3.org/1999/xlink" xlink:title="ventral apophysis of the paracymbium" xlink:type="simple">Va</abbrev> bulky, medially protruding, ending with a rounded tip. Two additional small denticles between <abbrev xmlns:xlink="http://www.w3.org/1999/xlink" xlink:title="dorsal apophyses of the paracymbium" xlink:type="simple">Da1</abbrev> and <abbrev xmlns:xlink="http://www.w3.org/1999/xlink" xlink:title="Distal apophysis of paracymbium" xlink:type="simple">Di</abbrev> (but see remarks on variation). Embolus (<abbrev xmlns:xlink="http://www.w3.org/1999/xlink" xlink:title="Embolus" xlink:type="simple">E</abbrev>) black and filiform, starting at approximately 5-o’clock position on radix (<abbrev xmlns:xlink="http://www.w3.org/1999/xlink" xlink:title="radix" xlink:type="simple">Rx</abbrev>). Median apophysis (<abbrev xmlns:xlink="http://www.w3.org/1999/xlink" xlink:title="median apophysis" xlink:type="simple">Ma</abbrev>) conical, protruding medially, approximately as long as its width at base. Tegular apophysis (<abbrev xmlns:xlink="http://www.w3.org/1999/xlink" xlink:title="tegular apophysis" xlink:type="simple">Ta</abbrev>) only slightly developed, shaped as tiny, sclerotized bumps. Conductor complex with 3 processes (<abbrev xmlns:xlink="http://www.w3.org/1999/xlink" xlink:title="processes of the conductor complex" xlink:type="simple">Pc1</abbrev>−3): <abbrev xmlns:xlink="http://www.w3.org/1999/xlink" xlink:title="processes of the conductor complex" xlink:type="simple">Pc1</abbrev> plate-like, with single sclerotized projection on posterior side; <abbrev xmlns:xlink="http://www.w3.org/1999/xlink" xlink:title="processes of the conductor complex" xlink:type="simple">Pc2</abbrev> anterior to <abbrev xmlns:xlink="http://www.w3.org/1999/xlink" xlink:title="processes of the conductor complex" xlink:type="simple">Pc1</abbrev>, sickle-shaped, ending pointed; <abbrev xmlns:xlink="http://www.w3.org/1999/xlink" xlink:title="processes of the conductor complex" xlink:type="simple">Pc3</abbrev> ventral to <abbrev xmlns:xlink="http://www.w3.org/1999/xlink" xlink:title="processes of the conductor complex" xlink:type="simple">Pc2</abbrev>, shaped as a translucent plate with its margin curving ventrally, bearing a dorsal projection extending counterclockwise and wrapping around a part of <abbrev xmlns:xlink="http://www.w3.org/1999/xlink" xlink:title="embolus" xlink:type="simple">E</abbrev>.</p></tp:treatment-sec><tp:treatment-sec sec-type="Redescription of female (one voucher specimen)"><title>Redescription of female (one voucher specimen).</title><p>Total length: 3.86. Carapace 1.86 long, 1.64 wide. Habitus as in Fig. <xref ref-type="fig" rid="F2">2D</xref>. Eye diameter: <abbrev xmlns:xlink="http://www.w3.org/1999/xlink" xlink:title="anterior median eyes" xlink:type="simple">AME</abbrev> 0.09, <abbrev xmlns:xlink="http://www.w3.org/1999/xlink" xlink:title="anterior lateral eyes" xlink:type="simple">ALE</abbrev> 0.15, <abbrev xmlns:xlink="http://www.w3.org/1999/xlink" xlink:title="posterior median eyes" xlink:type="simple">PME</abbrev> 0.15, <abbrev xmlns:xlink="http://www.w3.org/1999/xlink" xlink:title="posterior lateral eyes" xlink:type="simple">PLE</abbrev> 0.15. Eye interdistances: <abbrev xmlns:xlink="http://www.w3.org/1999/xlink" xlink:title="anterior median eyes" xlink:type="simple">AME</abbrev>−<abbrev xmlns:xlink="http://www.w3.org/1999/xlink" xlink:title="anterior lateral eyes" xlink:type="simple">ALE</abbrev> 0.03, <abbrev xmlns:xlink="http://www.w3.org/1999/xlink" xlink:title="anterior lateral eyes" xlink:type="simple">ALE</abbrev>−<abbrev xmlns:xlink="http://www.w3.org/1999/xlink" xlink:title="posterior lateral eyes" xlink:type="simple">PLE</abbrev> 0.00, <abbrev xmlns:xlink="http://www.w3.org/1999/xlink" xlink:title="posterior median eyes" xlink:type="simple">PME</abbrev>−<abbrev xmlns:xlink="http://www.w3.org/1999/xlink" xlink:title="posterior lateral eyes" xlink:type="simple">PLE</abbrev> 0.04. Clypeus 0.23 long. Legs measurements: I 12.41 (3.52, 0.75, 3.41, 3.22, 1.50), II 9.90 (2.90, 0.82, 2.50, 2.51, 1.17), III 7.07 (2.24, 0.68, 1.50, 1.73, 0.93), IV 9.86 (3.16, 0.74, 2.82, 2.76, 1.19). Leg formula: I, II, IV, III. Colouration and other somatic features as in male.</p><p>Epigyne and vulva as in Fig. <xref ref-type="fig" rid="F6">6A</xref>−D. Scape (<abbrev xmlns:xlink="http://www.w3.org/1999/xlink" xlink:title="scape" xlink:type="simple">Sc</abbrev>) tongue-like, with curved distal end slightly bent dorsally when observed laterally. Median septum (<abbrev xmlns:xlink="http://www.w3.org/1999/xlink" xlink:title="median septum" xlink:type="simple">Ms</abbrev>) on dorsal side of <abbrev xmlns:xlink="http://www.w3.org/1999/xlink" xlink:title="scape" xlink:type="simple">Sc</abbrev> extending along the median line with parallel borders. Copulatory openings (<abbrev xmlns:xlink="http://www.w3.org/1999/xlink" xlink:title="copulatory opening" xlink:type="simple">Co</abbrev>) approximately at center of <abbrev xmlns:xlink="http://www.w3.org/1999/xlink" xlink:title="scape" xlink:type="simple">Sc</abbrev>. Insemination and fertilization ducts (<abbrev xmlns:xlink="http://www.w3.org/1999/xlink" xlink:title="insemination + fertilization ducts" xlink:type="simple">Id+Fd</abbrev>) anteriorly extending, reaching spermatheca (<abbrev xmlns:xlink="http://www.w3.org/1999/xlink" xlink:title="spermatheca" xlink:type="simple">S</abbrev>) after laterally turning; medial vulval pocket (<abbrev xmlns:xlink="http://www.w3.org/1999/xlink" xlink:title="medial vulval pocket" xlink:type="simple">VpM</abbrev>) sclerotized, posteriorly convex; anterior vulval pocket (<abbrev xmlns:xlink="http://www.w3.org/1999/xlink" xlink:title="anterior vulval pocket" xlink:type="simple">VpA</abbrev>) wide, sack-like, translucent and wrinkled, extending from anterior side of <abbrev xmlns:xlink="http://www.w3.org/1999/xlink" xlink:title="medial vulval pocket" xlink:type="simple">VpM</abbrev>. Spermatheca (S), small, rounded, located at base of <abbrev xmlns:xlink="http://www.w3.org/1999/xlink" xlink:title="medial vulval pocket" xlink:type="simple">VpM</abbrev>.</p></tp:treatment-sec><tp:treatment-sec sec-type="Size variation"><title>Size variation.</title><p>Male (<italic>n</italic> = 2): total length: 3.67–4.27; carapace 1.88–1.95 long, 1.78–1.79 wide; female (<italic>n</italic> = 3): total length: 3.48–5.12, carapace 1.64–2.13 long, 1.39–1.97 wide.</p></tp:treatment-sec><tp:treatment-sec sec-type="Remarks on variation"><title>Remarks on variation.</title><p>The presence of small denticles on the distal end of the paracymbium of the male palp, between <abbrev xmlns:xlink="http://www.w3.org/1999/xlink" xlink:title="dorsal apophyses of the paracymbium" xlink:type="simple">Da1</abbrev> and <abbrev xmlns:xlink="http://www.w3.org/1999/xlink" xlink:title="Distal apophysis of paracymbium" xlink:type="simple">Di</abbrev>, is variable, as some individuals lack one or both these apophyses (cf. Fig. <xref ref-type="fig" rid="F7">7A</xref> vs Fig. <xref ref-type="fig" rid="F7">7B</xref> vs <xref ref-type="bibr" rid="B20">Yaginuma 1986</xref>: figs 7−10).</p><fig id="F7" position="float" orientation="portrait"><object-id xmlns:xlink="http://www.w3.org/1999/xlink" content-type="doi" xlink:type="simple">10.3897/zookeys.1285.202554.figure7</object-id><object-id xmlns:xlink="http://www.w3.org/1999/xlink" content-type="arpha" xlink:type="simple">CA97C795-03C5-5C2F-89E9-16963CAFCE2D</object-id><label>Figure 7.</label><caption><p>Morphological variation in the paracymbium of the male palp in <italic><tp:taxon-name><tp:taxon-name-part taxon-name-part-type="genus" reg="Nesticus">Nesticus</tp:taxon-name-part> <tp:taxon-name-part taxon-name-part-type="species" reg="echigonus">echigonus</tp:taxon-name-part></tp:taxon-name></italic>. <bold>A</bold>. Paracymbium of the specimen <abbrev xmlns:xlink="http://www.w3.org/1999/xlink" content-type="institution" xlink:title="National Museum of Nature and Science, Tsukuba, Japan" xlink:type="simple">NSMT</abbrev>-Ar 27112 lacking additional denticles (white circle); <bold>B</bold>. Paracymbium of the holotype with denticles (white circle).</p></caption><graphic xmlns:xlink="http://www.w3.org/1999/xlink" xlink:href="zookeys-1285-125_article-202554__-g007.jpg" id="oo_1718641.jpg" position="float" orientation="portrait" xlink:type="simple"><uri content-type="original_file" xlink:type="simple">https://binary.pensoft.net/fig/1718641</uri></graphic></fig></tp:treatment-sec><tp:treatment-sec sec-type="Distribution"><title>Distribution.</title><p>Known only from the surrounding area of Mt. Asakusadake, in Niigata Prefecture, Japan (Fig. <xref ref-type="fig" rid="F10">10</xref>).</p></tp:treatment-sec><tp:treatment-sec><!--Section generated to contain objects referenced in tp:taxon-treatment.--><fig id="F2" position="float" orientation="portrait"><object-id xmlns:xlink="http://www.w3.org/1999/xlink" content-type="doi" xlink:type="simple">10.3897/zookeys.1285.202554.figure2</object-id><object-id xmlns:xlink="http://www.w3.org/1999/xlink" content-type="arpha" xlink:type="simple">DA8DAFC6-5398-586E-981B-3F9DC01766A3</object-id><label>Figure 2.</label><caption><p>Habitus and dorsal pattern of <italic><tp:taxon-name><tp:taxon-name-part taxon-name-part-type="genus" reg="Nesticus">Nesticus</tp:taxon-name-part></tp:taxon-name></italic> species discussed in this work. <bold>A</bold>. Male of <italic><tp:taxon-name><tp:taxon-name-part taxon-name-part-type="genus" reg="Nesticus">N.</tp:taxon-name-part> <tp:taxon-name-part taxon-name-part-type="species" reg="yamabushi">yamabushi</tp:taxon-name-part></tp:taxon-name></italic> sp. nov.; <bold>B</bold>. Same, female; <bold>C</bold>. Male of <italic><tp:taxon-name><tp:taxon-name-part taxon-name-part-type="genus" reg="Nesticus">N.</tp:taxon-name-part> <tp:taxon-name-part taxon-name-part-type="species" reg="echigonus">echigonus</tp:taxon-name-part></tp:taxon-name></italic>; <bold>D</bold>. Same, female; <bold>E</bold>. Male of <italic><tp:taxon-name><tp:taxon-name-part taxon-name-part-type="genus" reg="Nesticus">N.</tp:taxon-name-part> <tp:taxon-name-part taxon-name-part-type="species" reg="gondai">gondai</tp:taxon-name-part></tp:taxon-name></italic>; <bold>F</bold>. Same, female. Scale bars: 1.0 mm.</p></caption><graphic xmlns:xlink="http://www.w3.org/1999/xlink" xlink:href="zookeys-1285-125_article-202554__-g002.jpg" id="oo_1718636.jpg" position="float" orientation="portrait" xlink:type="simple"><uri content-type="original_file" xlink:type="simple">https://binary.pensoft.net/fig/1718636</uri></graphic></fig><fig id="F8" position="float" orientation="portrait"><object-id xmlns:xlink="http://www.w3.org/1999/xlink" content-type="doi" xlink:type="simple">10.3897/zookeys.1285.202554.figure8</object-id><object-id xmlns:xlink="http://www.w3.org/1999/xlink" content-type="arpha" xlink:type="simple">B4F18050-048A-5785-AA69-674DBFD27A38</object-id><label>Figure 8.</label><caption><p><italic><tp:taxon-name><tp:taxon-name-part taxon-name-part-type="genus" reg="Nesticus">Nesticus</tp:taxon-name-part> <tp:taxon-name-part taxon-name-part-type="species" reg="gondai">gondai</tp:taxon-name-part></tp:taxon-name></italic>, male habitus and genitalia of holotype. <bold>A</bold>. Habitus, dorsal; <bold>B</bold>. Genital sketch, left palp, ventral; <bold>C</bold>. Left palp, ventral; <bold>D</bold>. Same, ventro-retrolateral; <bold>E</bold>. Same, distal; <bold>F</bold>. Same, medial; <bold>G</bold>. Same, dorso-retrolateral; <bold>H</bold>. Same, posterior. Abbreviations: <abbrev xmlns:xlink="http://www.w3.org/1999/xlink" xlink:title="dorsal apophyses of the paracymbium" xlink:type="simple">Da1</abbrev>–2 = dorsal apophyses of paracymbium, <abbrev xmlns:xlink="http://www.w3.org/1999/xlink" xlink:title="Distal apophysis of paracymbium" xlink:type="simple">Di</abbrev> = distal apophysis of paracymbium, <abbrev xmlns:xlink="http://www.w3.org/1999/xlink" xlink:title="embolus" xlink:type="simple">E</abbrev> = embolus, <abbrev xmlns:xlink="http://www.w3.org/1999/xlink" xlink:title="median apophysis" xlink:type="simple">Ma</abbrev> = median apophysis, <abbrev xmlns:xlink="http://www.w3.org/1999/xlink" xlink:title="processes of the conductor complex" xlink:type="simple">Pc1</abbrev>–3 = processes of conductor complex, <abbrev xmlns:xlink="http://www.w3.org/1999/xlink" xlink:title="radix" xlink:type="simple">Rx</abbrev> = radix, <abbrev xmlns:xlink="http://www.w3.org/1999/xlink" xlink:title="tegulum" xlink:type="simple">T</abbrev> = tegulum, <abbrev xmlns:xlink="http://www.w3.org/1999/xlink" xlink:title="tegular apophysis" xlink:type="simple">Ta</abbrev> = tegular apophysis, <abbrev xmlns:xlink="http://www.w3.org/1999/xlink" xlink:title="ventral apophysis of the paracymbium" xlink:type="simple">Va</abbrev> = ventral apophysis of paracymbium. Scale bars: 1.0 mm (<bold>A</bold>), 0.5 mm (<bold>B–H</bold>).</p></caption><graphic xmlns:xlink="http://www.w3.org/1999/xlink" xlink:href="zookeys-1285-125_article-202554__-g008.jpg" id="oo_1718642.jpg" position="float" orientation="portrait" xlink:type="simple"><uri content-type="original_file" xlink:type="simple">https://binary.pensoft.net/fig/1718642</uri></graphic></fig><fig id="F9" position="float" orientation="portrait"><object-id xmlns:xlink="http://www.w3.org/1999/xlink" content-type="doi" xlink:type="simple">10.3897/zookeys.1285.202554.figure9</object-id><object-id xmlns:xlink="http://www.w3.org/1999/xlink" content-type="arpha" xlink:type="simple">D9244EC4-E8BF-5341-BDB6-25B05F79A331</object-id><label>Figure 9.</label><caption><p><italic><tp:taxon-name><tp:taxon-name-part taxon-name-part-type="genus" reg="Nesticus">Nesticus</tp:taxon-name-part> <tp:taxon-name-part taxon-name-part-type="species" reg="gondai">gondai</tp:taxon-name-part></tp:taxon-name></italic> female genitalia of the specimen <abbrev xmlns:xlink="http://www.w3.org/1999/xlink" content-type="institution" xlink:title="National Museum of Nature and Science, Tsukuba, Japan" xlink:type="simple">NSMT</abbrev>-Ar 27114. <bold>A</bold>. Epigyne, ventral; <bold>B</bold>. Vulva, dorsal; <bold>C</bold>. Epigyne, lateral; <bold>D</bold>. Genital sketch, vulva, dorsal. Abbreviations: <abbrev xmlns:xlink="http://www.w3.org/1999/xlink" xlink:title="copulatory opening" xlink:type="simple">Co</abbrev> = copulatory opening, <abbrev xmlns:xlink="http://www.w3.org/1999/xlink" xlink:title="insemination + fertilization ducts" xlink:type="simple">Id+Fd</abbrev> = insemination + fertilization ducts, <abbrev xmlns:xlink="http://www.w3.org/1999/xlink" xlink:title="median septum" xlink:type="simple">Ms</abbrev> = median septum, <abbrev xmlns:xlink="http://www.w3.org/1999/xlink" xlink:title="spermatheca" xlink:type="simple">S</abbrev> = spermatheca, <abbrev xmlns:xlink="http://www.w3.org/1999/xlink" xlink:title="scape" xlink:type="simple">Sc</abbrev> = scape, <abbrev xmlns:xlink="http://www.w3.org/1999/xlink" xlink:title="anterior vulval pocket" xlink:type="simple">VpA</abbrev> = anterior vulval pocket, <abbrev xmlns:xlink="http://www.w3.org/1999/xlink" xlink:title="medial vulval pocket" xlink:type="simple">VpM</abbrev> = medial vulval pocket. Scale bars: 0.5 mm.</p></caption><graphic xmlns:xlink="http://www.w3.org/1999/xlink" xlink:href="zookeys-1285-125_article-202554__-g009.jpg" id="oo_1718643.jpg" position="float" orientation="portrait" xlink:type="simple"><uri content-type="original_file" xlink:type="simple">https://binary.pensoft.net/fig/1718643</uri></graphic></fig><fig id="F10" position="float" orientation="portrait"><object-id xmlns:xlink="http://www.w3.org/1999/xlink" content-type="doi" xlink:type="simple">10.3897/zookeys.1285.202554.figure10</object-id><object-id xmlns:xlink="http://www.w3.org/1999/xlink" content-type="arpha" xlink:type="simple">47507921-FD3F-5363-A3AF-D1A77DD7C713</object-id><label>Figure 10.</label><caption><p>Map plotting the collection sites of <italic><tp:taxon-name><tp:taxon-name-part taxon-name-part-type="genus" reg="Nesticus">Nesticus</tp:taxon-name-part> <tp:taxon-name-part taxon-name-part-type="species" reg="echigonus">echigonus</tp:taxon-name-part></tp:taxon-name></italic> (yellow dot), <italic><tp:taxon-name><tp:taxon-name-part taxon-name-part-type="genus" reg="Nesticus">N.</tp:taxon-name-part> <tp:taxon-name-part taxon-name-part-type="species" reg="gondai">gondai</tp:taxon-name-part></tp:taxon-name></italic> (red dot), and <italic><tp:taxon-name><tp:taxon-name-part taxon-name-part-type="genus" reg="Nesticus">N.</tp:taxon-name-part> <tp:taxon-name-part taxon-name-part-type="species" reg="yamabushi">yamabushi</tp:taxon-name-part></tp:taxon-name></italic> sp. nov. (blue dot). The white map in the upper right corner indicates mainland Japan, the light blue square indicates the enlarged area. Map created based on the Colour-coded Elevation Map and the Blank Map provided by the Geospatial Information Authority of Japan (<ext-link xmlns:xlink="http://www.w3.org/1999/xlink" xlink:href="https://maps.gsi.go.jp" ext-link-type="uri" xlink:type="simple">https://maps.gsi.go.jp</ext-link>).</p></caption><graphic xmlns:xlink="http://www.w3.org/1999/xlink" xlink:href="zookeys-1285-125_article-202554__-g010.jpg" id="oo_1718644.jpg" position="float" orientation="portrait" xlink:type="simple"><uri content-type="original_file" xlink:type="simple">https://binary.pensoft.net/fig/1718644</uri></graphic></fig></tp:treatment-sec><ref-list><ref id="B9"><mixed-citation xmlns:xlink="http://www.w3.org/1999/xlink" xlink:type="simple">Kamura T, Irie T (2009) <tp:taxon-name><tp:taxon-name-part taxon-name-part-type="family">Nesticidae</tp:taxon-name-part></tp:taxon-name>. In: The Spiders of Japan with Keys to the Families and Genera and Illustrations of the Species. Tokai University Press, Kanagawa, 345–355.</mixed-citation></ref><ref id="B20"><mixed-citation xmlns:xlink="http://www.w3.org/1999/xlink" xlink:type="simple">Yaginuma T (1986) Supplementary notes on Japanese nesticid spiders. Journal of the Speleological Society of Japan 11: 26–29.</mixed-citation></ref><ref id="B19"><mixed-citation xmlns:xlink="http://www.w3.org/1999/xlink" xlink:type="simple">Yaginuma T (1979) A study of the Japanese species of nesticid spiders. Faculty of Letters Revue, Otemon Gakuin University 13: 255–287.</mixed-citation></ref></ref-list></tp:taxon-treatment>
