# Supplementary material for: Integrative taxonomy of the genus Nesticus in central Japan, with the description of a new species and redescriptions of N. echigonus and N. gondai (Araneae, Nesticidae)
Source: Zookeys. 2026 Jul 17;1285:125–45. doi: 10.3897/zookeys.1285.202554 (PMC13401098; doi:10.3897/zookeys.1285.202554)
Supplement: XML Treatment for Nesticus gondai [file zookeys.1285.202554-treatment4.xml]

<!DOCTYPE tp:taxon-treatment
  PUBLIC "-//TaxonX//DTD Taxonomic Treatment Publishing DTD v0 20100105//EN" "tax-treatment-NSO.dtd">
<tp:taxon-treatment xmlns:tp="http://www.plazi.org/taxpub"><tp:treatment-meta><kwd-group><label>Taxon classification</label><kwd>
                <named-content content-type="kingdom">Animalia</named-content>
              </kwd><kwd>
                <named-content content-type="order">Araneae</named-content>
              </kwd><kwd>
                <named-content content-type="family">Nesticidae</named-content>
              </kwd></kwd-group><mixed-citation publication-type="journal"><person-group><name><surname>Nagai</surname><given-names>Toshimichi</given-names></name><name><surname>Ballarin</surname><given-names>Francesco</given-names></name><name><surname>Eguchi</surname><given-names>Katsuyuki</given-names></name></person-group><article-title>Integrative taxonomy of the genus <italic><tp:taxon-name><tp:taxon-name-part taxon-name-part-type="genus" reg="Nesticus">Nesticus</tp:taxon-name-part></tp:taxon-name></italic> in central Japan, with the description of a new species and redescriptions of <italic><tp:taxon-name><tp:taxon-name-part taxon-name-part-type="genus" reg="Nesticus">N.</tp:taxon-name-part> <tp:taxon-name-part taxon-name-part-type="species" reg="echigonus">echigonus</tp:taxon-name-part></tp:taxon-name></italic> and <italic><tp:taxon-name><tp:taxon-name-part taxon-name-part-type="genus" reg="Nesticus">N.</tp:taxon-name-part> <tp:taxon-name-part taxon-name-part-type="species" reg="gondai">gondai</tp:taxon-name-part></tp:taxon-name></italic> (<tp:taxon-name><tp:taxon-name-part taxon-name-part-type="order" reg="Araneae">Araneae</tp:taxon-name-part></tp:taxon-name>, <tp:taxon-name><tp:taxon-name-part taxon-name-part-type="family" reg="Nesticidae">Nesticidae</tp:taxon-name-part></tp:taxon-name>)</article-title><source>Zookeys</source><day>17</day><month>07</month><year>2026</year><volume>1285</volume><fpage>125</fpage><lpage>145</lpage><pub-id pub-id-type="doi">10.3897/zookeys.1285.202554</pub-id></mixed-citation></tp:treatment-meta><tp:nomenclature><tp:taxon-name><object-id xmlns:xlink="http://www.w3.org/1999/xlink" content-type="arpha" xlink:type="simple">1C47B9B9-F59E-503E-B538-E79515A7EB5D</object-id>
                    		<tp:taxon-name-part taxon-name-part-type="genus" reg="Nesticus">Nesticus</tp:taxon-name-part> <tp:taxon-name-part taxon-name-part-type="species" reg="gondai">gondai</tp:taxon-name-part>
                    	</tp:taxon-name><tp:taxon-authority>Yaginuma, 1979</tp:taxon-authority><xref ref-type="fig" rid="F2">Figs 2E</xref><xref ref-type="fig" rid="F2">, 2F</xref><xref ref-type="fig" rid="F8">, 8A–H</xref><xref ref-type="fig" rid="F9">, 9A–D</xref><tp:nomenclature-citation-list><tp:nomenclature-citation><tp:taxon-name><tp:taxon-name-part taxon-name-part-type="genus" reg="Nesticus">Nesticus</tp:taxon-name-part> <tp:taxon-name-part taxon-name-part-type="species" reg="gondai">gondai</tp:taxon-name-part></tp:taxon-name><comment> Yaginuma, 1979: 263, pl. 2, figs 1–4 (original description).</comment></tp:nomenclature-citation><tp:nomenclature-citation><tp:taxon-name><tp:taxon-name-part taxon-name-part-type="genus" reg="Cyclocarcina">Cyclocarcina</tp:taxon-name-part> <tp:taxon-name-part taxon-name-part-type="species" reg="gondai">gondai</tp:taxon-name-part></tp:taxon-name><comment> —<xref ref-type="bibr" rid="B11">Lehtinen and Saaristo 1980</xref>: 59 (from <tp:taxon-name><tp:taxon-name-part taxon-name-part-type="genus" reg="Nesticus">Nesticus</tp:taxon-name-part></tp:taxon-name>).</comment></tp:nomenclature-citation><tp:nomenclature-citation><tp:taxon-name><tp:taxon-name-part taxon-name-part-type="genus" reg="Nesticus">Nesticus</tp:taxon-name-part> <tp:taxon-name-part taxon-name-part-type="species" reg="gondai">gondai</tp:taxon-name-part></tp:taxon-name><comment> —<xref ref-type="bibr" rid="B9">Kamura and Irie 2009</xref>: 345, figs 15, 16</comment></tp:nomenclature-citation></tp:nomenclature-citation-list></tp:nomenclature><tp:treatment-sec sec-type="Japanese name"><title>Japanese name.</title><p>Kirizumi-Horahimegumo キリズミホラヒメグモ.</p></tp:treatment-sec><tp:treatment-sec sec-type="Materials examined"><title>Materials examined.</title><p>Japan: Honshu Island, Gunma Pref.: • 1♂ (holotype), Usui-gun, Kirizumi (now Annaka City, Matsuida town, Sakamoto), 27 July 1970, S. Gonda leg. (<abbrev xmlns:xlink="http://www.w3.org/1999/xlink" content-type="institution" xlink:title="Osaka Museum of Natural History, Osaka, Japan" xlink:type="simple">OMNH</abbrev>-Ar Type-86) • 1♀ (paratype), same locality and data (<abbrev xmlns:xlink="http://www.w3.org/1999/xlink" content-type="institution" xlink:title="Osaka Museum of Natural History, Osaka, Japan" xlink:type="simple">OMNH</abbrev>) • 1♂, Annaka City, Matsuida town, Sakamoto, nearby Kirizumi dam lake, (<named-content xmlns:xlink="http://www.w3.org/1999/xlink" content-type="dwc:verbatimCoordinates" xlink:type="simple">36.36418°N, 138.7043°E</named-content>), 569 m elev., 27 December 2020, T. Nagai leg., inside a culvert (<abbrev xmlns:xlink="http://www.w3.org/1999/xlink" content-type="institution" xlink:title="National Museum of Nature and Science, Tsukuba, Japan" xlink:type="simple">NSMT</abbrev>-Ar 27113) • 1♀, same locality, (<named-content xmlns:xlink="http://www.w3.org/1999/xlink" content-type="dwc:verbatimCoordinates" xlink:type="simple">36.3685°N, 138.6989°E</named-content>), 660 m elev., 28 March 2026, T. Nagai leg., inside a culvert (<abbrev xmlns:xlink="http://www.w3.org/1999/xlink" content-type="institution" xlink:title="National Museum of Nature and Science, Tsukuba, Japan" xlink:type="simple">NSMT</abbrev>-Ar 27114) • 1♀, same locality, date, and environment, T. Nagai leg. (<abbrev xmlns:xlink="http://www.w3.org/1999/xlink" xlink:title="Toshimichi Nagai personal collection" xlink:type="simple">TNPC</abbrev>).</p></tp:treatment-sec><tp:treatment-sec sec-type="Diagnosis"><title>Diagnosis.</title><p>See the diagnosis of <italic><tp:taxon-name><tp:taxon-name-part taxon-name-part-type="genus" reg="Nesticus">N.</tp:taxon-name-part> <tp:taxon-name-part taxon-name-part-type="species" reg="yamabushi">yamabushi</tp:taxon-name-part></tp:taxon-name></italic> sp. nov. and <italic><tp:taxon-name><tp:taxon-name-part taxon-name-part-type="genus" reg="Nesticus">N.</tp:taxon-name-part> <tp:taxon-name-part taxon-name-part-type="species" reg="echigonus">echigonus</tp:taxon-name-part></tp:taxon-name></italic>.</p></tp:treatment-sec><tp:treatment-sec sec-type="Redescription of male (holotype)"><title>Redescription of male (holotype).</title><p>Total length 3.97. Prosoma 2.00 long, 1.77 wide. Habitus as in Fig. <xref ref-type="fig" rid="F8">8A</xref>, habitus of a freshly collected individual as in Fig. <xref ref-type="fig" rid="F2">2E</xref>. Carapace light yellowish brown, darker along midline and edge. Eye diameter: <abbrev xmlns:xlink="http://www.w3.org/1999/xlink" xlink:title="anterior median eyes" xlink:type="simple">AME</abbrev> 0.11, <abbrev xmlns:xlink="http://www.w3.org/1999/xlink" xlink:title="anterior lateral eyes" xlink:type="simple">ALE</abbrev> 0.14, <abbrev xmlns:xlink="http://www.w3.org/1999/xlink" xlink:title="posterior median eyes" xlink:type="simple">PME</abbrev> 0.15, <abbrev xmlns:xlink="http://www.w3.org/1999/xlink" xlink:title="posterior lateral eyes" xlink:type="simple">PLE</abbrev> 0.13. Eye interdistances: <abbrev xmlns:xlink="http://www.w3.org/1999/xlink" xlink:title="anterior median eyes" xlink:type="simple">AME</abbrev>−<abbrev xmlns:xlink="http://www.w3.org/1999/xlink" xlink:title="anterior lateral eyes" xlink:type="simple">ALE</abbrev> 0.04, <abbrev xmlns:xlink="http://www.w3.org/1999/xlink" xlink:title="anterior lateral eyes" xlink:type="simple">ALE</abbrev>−<abbrev xmlns:xlink="http://www.w3.org/1999/xlink" xlink:title="posterior lateral eyes" xlink:type="simple">PLE</abbrev> 0.00, <abbrev xmlns:xlink="http://www.w3.org/1999/xlink" xlink:title="posterior median eyes" xlink:type="simple">PME</abbrev>−<abbrev xmlns:xlink="http://www.w3.org/1999/xlink" xlink:title="posterior lateral eyes" xlink:type="simple">PLE</abbrev> 0.04. Clypeus 0.41 long. Chelicerae whitish yellow, maxillae whitish yellow, white near pit, labium yellowish grey. Sternum yellowish grey, with dark edging. Legs yellowish brown, with indistinct dark bands. Legs measurements: I 15.39 (4.13, 0.94, 4.30, 4.37, 1.63), II 11.97 (3.41, 0.84, 3.08, 3.33, 1.31), III 8.88 (2.72, 0.69, 2.00, 2.45, 1.02), IV 12.31 (3.76, 0.80, 3.13, 3.41, 1.20). Leg formula: I, IV, II, III. Dorsal opisthosoma whitish yellow, with paired black marks; ventral opisthosoma anteriorly yellowish grey, posteriorly whitish yellow, with darkish U-shaped band, greyish yellow around spinnerets. ALS whitish yellow, others yellowish grey.</p><fig id="F8" position="float" orientation="portrait"><object-id xmlns:xlink="http://www.w3.org/1999/xlink" content-type="doi" xlink:type="simple">10.3897/zookeys.1285.202554.figure8</object-id><object-id xmlns:xlink="http://www.w3.org/1999/xlink" content-type="arpha" xlink:type="simple">B4F18050-048A-5785-AA69-674DBFD27A38</object-id><label>Figure 8.</label><caption><p><italic><tp:taxon-name><tp:taxon-name-part taxon-name-part-type="genus" reg="Nesticus">Nesticus</tp:taxon-name-part> <tp:taxon-name-part taxon-name-part-type="species" reg="gondai">gondai</tp:taxon-name-part></tp:taxon-name></italic>, male habitus and genitalia of holotype. <bold>A</bold>. Habitus, dorsal; <bold>B</bold>. Genital sketch, left palp, ventral; <bold>C</bold>. Left palp, ventral; <bold>D</bold>. Same, ventro-retrolateral; <bold>E</bold>. Same, distal; <bold>F</bold>. Same, medial; <bold>G</bold>. Same, dorso-retrolateral; <bold>H</bold>. Same, posterior. Abbreviations: <abbrev xmlns:xlink="http://www.w3.org/1999/xlink" xlink:title="dorsal apophyses of the paracymbium" xlink:type="simple">Da1</abbrev>–2 = dorsal apophyses of paracymbium, <abbrev xmlns:xlink="http://www.w3.org/1999/xlink" xlink:title="Distal apophysis of paracymbium" xlink:type="simple">Di</abbrev> = distal apophysis of paracymbium, <abbrev xmlns:xlink="http://www.w3.org/1999/xlink" xlink:title="embolus" xlink:type="simple">E</abbrev> = embolus, <abbrev xmlns:xlink="http://www.w3.org/1999/xlink" xlink:title="median apophysis" xlink:type="simple">Ma</abbrev> = median apophysis, <abbrev xmlns:xlink="http://www.w3.org/1999/xlink" xlink:title="processes of the conductor complex" xlink:type="simple">Pc1</abbrev>–3 = processes of conductor complex, <abbrev xmlns:xlink="http://www.w3.org/1999/xlink" xlink:title="radix" xlink:type="simple">Rx</abbrev> = radix, <abbrev xmlns:xlink="http://www.w3.org/1999/xlink" xlink:title="tegulum" xlink:type="simple">T</abbrev> = tegulum, <abbrev xmlns:xlink="http://www.w3.org/1999/xlink" xlink:title="tegular apophysis" xlink:type="simple">Ta</abbrev> = tegular apophysis, <abbrev xmlns:xlink="http://www.w3.org/1999/xlink" xlink:title="ventral apophysis of the paracymbium" xlink:type="simple">Va</abbrev> = ventral apophysis of paracymbium. Scale bars: 1.0 mm (<bold>A</bold>), 0.5 mm (<bold>B–H</bold>).</p></caption><graphic xmlns:xlink="http://www.w3.org/1999/xlink" xlink:href="zookeys-1285-125_article-202554__-g008.jpg" id="oo_1718642.jpg" position="float" orientation="portrait" xlink:type="simple"><uri content-type="original_file" xlink:type="simple">https://binary.pensoft.net/fig/1718642</uri></graphic></fig><p>Palps as in Fig. <xref ref-type="fig" rid="F8">8B–H</xref>. Cymbium (<abbrev xmlns:xlink="http://www.w3.org/1999/xlink" xlink:title="Cymbium" xlink:type="simple">C</abbrev>) oval, with sparse setae. Sparse setae on dorsal side of paracymbium (<abbrev xmlns:xlink="http://www.w3.org/1999/xlink" xlink:title="paracymbium" xlink:type="simple">P</abbrev>) and tibia. Paracymbium with 1 distal (<abbrev xmlns:xlink="http://www.w3.org/1999/xlink" xlink:title="Distal apophysis of paracymbium" xlink:type="simple">Di</abbrev>), 2 dorsal (<abbrev xmlns:xlink="http://www.w3.org/1999/xlink" xlink:title="dorsal apophyses of the paracymbium" xlink:type="simple">Da1</abbrev>–2), and 1 ventral (<abbrev xmlns:xlink="http://www.w3.org/1999/xlink" xlink:title="ventral apophysis of the paracymbium" xlink:type="simple">Va</abbrev>) apophyses: <abbrev xmlns:xlink="http://www.w3.org/1999/xlink" xlink:title="Distal apophysis of paracymbium" xlink:type="simple">Di</abbrev> extending antero-dorsally, clavate, with flattened, elongated tip with two prongs; <abbrev xmlns:xlink="http://www.w3.org/1999/xlink" xlink:title="dorsal apophyses of the paracymbium" xlink:type="simple">Da1</abbrev> and <abbrev xmlns:xlink="http://www.w3.org/1999/xlink" xlink:title="dorsal apophyses of the paracymbium" xlink:type="simple">Da2</abbrev> on dorsal-medial side of the <abbrev xmlns:xlink="http://www.w3.org/1999/xlink" xlink:title="paracymbium" xlink:type="simple">P</abbrev>, both short and sharp, <abbrev xmlns:xlink="http://www.w3.org/1999/xlink" xlink:title="dorsal apophyses of the paracymbium" xlink:type="simple">Da1</abbrev> connected to <abbrev xmlns:xlink="http://www.w3.org/1999/xlink" xlink:title="Distal apophysis of paracymbium" xlink:type="simple">Di</abbrev> by a furrow; <abbrev xmlns:xlink="http://www.w3.org/1999/xlink" xlink:title="ventral apophysis of the paracymbium" xlink:type="simple">Va</abbrev> bulky, protruding medially, tapering and flattened toward the tip. Embolus (<abbrev xmlns:xlink="http://www.w3.org/1999/xlink" xlink:title="Embolus" xlink:type="simple">E</abbrev>) black and filiform, starting at approximately 5-o’clock position on radix (<abbrev xmlns:xlink="http://www.w3.org/1999/xlink" xlink:title="radix" xlink:type="simple">Rx</abbrev>). Median apophysis (<abbrev xmlns:xlink="http://www.w3.org/1999/xlink" xlink:title="median apophysis" xlink:type="simple">Ma</abbrev>) rectangular, medially protruding, with blunt end. Tegular apophysis (<abbrev xmlns:xlink="http://www.w3.org/1999/xlink" xlink:title="tegular apophysis" xlink:type="simple">Ta</abbrev>) spine-like, strongly sclerotized. Conductor complex with 3 processes (<abbrev xmlns:xlink="http://www.w3.org/1999/xlink" xlink:title="processes of the conductor complex" xlink:type="simple">Pc1</abbrev>−3): <abbrev xmlns:xlink="http://www.w3.org/1999/xlink" xlink:title="processes of the conductor complex" xlink:type="simple">Pc1</abbrev> plate-like, with single sclerotized projection on posterior side; <abbrev xmlns:xlink="http://www.w3.org/1999/xlink" xlink:title="processes of the conductor complex" xlink:type="simple">Pc2</abbrev> anterior to <abbrev xmlns:xlink="http://www.w3.org/1999/xlink" xlink:title="processes of the conductor complex" xlink:type="simple">Pc1</abbrev>, sickle-shaped with pointed tip; <abbrev xmlns:xlink="http://www.w3.org/1999/xlink" xlink:title="processes of the conductor complex" xlink:type="simple">Pc3</abbrev> ventral to <abbrev xmlns:xlink="http://www.w3.org/1999/xlink" xlink:title="processes of the conductor complex" xlink:type="simple">Pc2</abbrev>, shaped as a translucent plate with its margin curving ventrally, bearing a dorsal projection extending counterclockwise and wrapping around a part of <abbrev xmlns:xlink="http://www.w3.org/1999/xlink" xlink:title="embolus" xlink:type="simple">E</abbrev>.</p></tp:treatment-sec><tp:treatment-sec sec-type="Redescription of female (one voucher specimen)"><title>Redescription of female (one voucher specimen).</title><p>Total length: 4.25. Carapace 2.04 long, 1.80 wide. Habitus as in Fig. <xref ref-type="fig" rid="F2">2F</xref>. Eye diameter: <abbrev xmlns:xlink="http://www.w3.org/1999/xlink" xlink:title="anterior median eyes" xlink:type="simple">AME</abbrev> 0.11, <abbrev xmlns:xlink="http://www.w3.org/1999/xlink" xlink:title="anterior lateral eyes" xlink:type="simple">ALE</abbrev> 0.17, <abbrev xmlns:xlink="http://www.w3.org/1999/xlink" xlink:title="posterior median eyes" xlink:type="simple">PME</abbrev> 0.14, <abbrev xmlns:xlink="http://www.w3.org/1999/xlink" xlink:title="posterior lateral eyes" xlink:type="simple">PLE</abbrev> 0.15. Eye interdistances: <abbrev xmlns:xlink="http://www.w3.org/1999/xlink" xlink:title="anterior median eyes" xlink:type="simple">AME</abbrev>–<abbrev xmlns:xlink="http://www.w3.org/1999/xlink" xlink:title="anterior lateral eyes" xlink:type="simple">ALE</abbrev> 0.06, <abbrev xmlns:xlink="http://www.w3.org/1999/xlink" xlink:title="anterior lateral eyes" xlink:type="simple">ALE</abbrev>−<abbrev xmlns:xlink="http://www.w3.org/1999/xlink" xlink:title="posterior lateral eyes" xlink:type="simple">PLE</abbrev> 0.00, <abbrev xmlns:xlink="http://www.w3.org/1999/xlink" xlink:title="posterior median eyes" xlink:type="simple">PME</abbrev>–<abbrev xmlns:xlink="http://www.w3.org/1999/xlink" xlink:title="posterior lateral eyes" xlink:type="simple">PLE</abbrev> 0.06. Clypeus 0.33 long. Legs measurements: I 14.30 (4.04, 0.96, 3.96, 3.76, 1.58), II 11.25 (2.65, 0.75, 2.87, 2.81, 1.25), III 9.32 (2.65, 0.75, 1.87, 2.10, 1.21), IV 11.54 (3.73, 0.87, 2.93, 2.80, 1.21). Leg formula: I, IV, II, III. Colouration and other somatic features as in male.</p><p>Epigyne and vulva as in Fig. <xref ref-type="fig" rid="F9">9A–D</xref>. Scape (<abbrev xmlns:xlink="http://www.w3.org/1999/xlink" xlink:title="scape" xlink:type="simple">Sc</abbrev>) subtriangular, distally tapering, with flat distal end slightly ventrally bent when observed laterally. Median septum (<abbrev xmlns:xlink="http://www.w3.org/1999/xlink" xlink:title="median septum" xlink:type="simple">Ms</abbrev>) on dorsal side of <abbrev xmlns:xlink="http://www.w3.org/1999/xlink" xlink:title="scape" xlink:type="simple">Sc</abbrev> V-shaped, distally protruding, extending from tip of <abbrev xmlns:xlink="http://www.w3.org/1999/xlink" xlink:title="scape" xlink:type="simple">Sc</abbrev> to copulatory openings (<abbrev xmlns:xlink="http://www.w3.org/1999/xlink" xlink:title="copulatory opening" xlink:type="simple">Co</abbrev>) for a distance subequal to width of <abbrev xmlns:xlink="http://www.w3.org/1999/xlink" xlink:title="scape" xlink:type="simple">Sc</abbrev> then following curvature of copulatory opening (<abbrev xmlns:xlink="http://www.w3.org/1999/xlink" xlink:title="copulatory opening" xlink:type="simple">Co</abbrev>). Copulatory opening (<abbrev xmlns:xlink="http://www.w3.org/1999/xlink" xlink:title="copulatory opening" xlink:type="simple">Co</abbrev>) approximately at centre of <abbrev xmlns:xlink="http://www.w3.org/1999/xlink" xlink:title="scape" xlink:type="simple">Sc</abbrev>. Insemination and fertilization ducts (<abbrev xmlns:xlink="http://www.w3.org/1999/xlink" xlink:title="insemination + fertilization ducts" xlink:type="simple">Id+Fd</abbrev>) extending anteriorly, reaching spermatheca (<abbrev xmlns:xlink="http://www.w3.org/1999/xlink" xlink:title="spermatheca" xlink:type="simple">S</abbrev>) after turning laterally; medial vulval pocket (<abbrev xmlns:xlink="http://www.w3.org/1999/xlink" xlink:title="medial vulval pocket" xlink:type="simple">VpM</abbrev>) curved and rounded, extending medially; anterior vulval pocket (<abbrev xmlns:xlink="http://www.w3.org/1999/xlink" xlink:title="anterior vulval pocket" xlink:type="simple">VpA</abbrev>) round, translucent and wrinkled, extending from anterior side of <abbrev xmlns:xlink="http://www.w3.org/1999/xlink" xlink:title="medial vulval pocket" xlink:type="simple">VpM</abbrev>. Spermatheca (<abbrev xmlns:xlink="http://www.w3.org/1999/xlink" xlink:title="Spermatheca" xlink:type="simple">S</abbrev>) small, rounded, located at base of <abbrev xmlns:xlink="http://www.w3.org/1999/xlink" xlink:title="medial vulval pocket" xlink:type="simple">VpM</abbrev>.</p><fig id="F9" position="float" orientation="portrait"><object-id xmlns:xlink="http://www.w3.org/1999/xlink" content-type="doi" xlink:type="simple">10.3897/zookeys.1285.202554.figure9</object-id><object-id xmlns:xlink="http://www.w3.org/1999/xlink" content-type="arpha" xlink:type="simple">D9244EC4-E8BF-5341-BDB6-25B05F79A331</object-id><label>Figure 9.</label><caption><p><italic><tp:taxon-name><tp:taxon-name-part taxon-name-part-type="genus" reg="Nesticus">Nesticus</tp:taxon-name-part> <tp:taxon-name-part taxon-name-part-type="species" reg="gondai">gondai</tp:taxon-name-part></tp:taxon-name></italic> female genitalia of the specimen <abbrev xmlns:xlink="http://www.w3.org/1999/xlink" content-type="institution" xlink:title="National Museum of Nature and Science, Tsukuba, Japan" xlink:type="simple">NSMT</abbrev>-Ar 27114. <bold>A</bold>. Epigyne, ventral; <bold>B</bold>. Vulva, dorsal; <bold>C</bold>. Epigyne, lateral; <bold>D</bold>. Genital sketch, vulva, dorsal. Abbreviations: <abbrev xmlns:xlink="http://www.w3.org/1999/xlink" xlink:title="copulatory opening" xlink:type="simple">Co</abbrev> = copulatory opening, <abbrev xmlns:xlink="http://www.w3.org/1999/xlink" xlink:title="insemination + fertilization ducts" xlink:type="simple">Id+Fd</abbrev> = insemination + fertilization ducts, <abbrev xmlns:xlink="http://www.w3.org/1999/xlink" xlink:title="median septum" xlink:type="simple">Ms</abbrev> = median septum, <abbrev xmlns:xlink="http://www.w3.org/1999/xlink" xlink:title="spermatheca" xlink:type="simple">S</abbrev> = spermatheca, <abbrev xmlns:xlink="http://www.w3.org/1999/xlink" xlink:title="scape" xlink:type="simple">Sc</abbrev> = scape, <abbrev xmlns:xlink="http://www.w3.org/1999/xlink" xlink:title="anterior vulval pocket" xlink:type="simple">VpA</abbrev> = anterior vulval pocket, <abbrev xmlns:xlink="http://www.w3.org/1999/xlink" xlink:title="medial vulval pocket" xlink:type="simple">VpM</abbrev> = medial vulval pocket. Scale bars: 0.5 mm.</p></caption><graphic xmlns:xlink="http://www.w3.org/1999/xlink" xlink:href="zookeys-1285-125_article-202554__-g009.jpg" id="oo_1718643.jpg" position="float" orientation="portrait" xlink:type="simple"><uri content-type="original_file" xlink:type="simple">https://binary.pensoft.net/fig/1718643</uri></graphic></fig></tp:treatment-sec><tp:treatment-sec sec-type="Size variation"><title>Size variation.</title><p>Male (<italic>n</italic> = 2): total length: 3.97–4.21; carapace 1.95–2.00 long, 1.75–1.78 wide; female (<italic>n</italic> = 3): total length: 3.66–4.25, carapace 1.54–2.04 long, 1.48–1.80 wide.</p></tp:treatment-sec><tp:treatment-sec sec-type="Distribution"><title>Distribution.</title><p>Known only from the surroundings of Kirizumi-onsen spring, Annaka City, Gunma Prefecture, Japan (Fig. <xref ref-type="fig" rid="F10">10</xref>).</p><fig id="F10" position="float" orientation="portrait"><object-id xmlns:xlink="http://www.w3.org/1999/xlink" content-type="doi" xlink:type="simple">10.3897/zookeys.1285.202554.figure10</object-id><object-id xmlns:xlink="http://www.w3.org/1999/xlink" content-type="arpha" xlink:type="simple">47507921-FD3F-5363-A3AF-D1A77DD7C713</object-id><label>Figure 10.</label><caption><p>Map plotting the collection sites of <italic><tp:taxon-name><tp:taxon-name-part taxon-name-part-type="genus" reg="Nesticus">Nesticus</tp:taxon-name-part> <tp:taxon-name-part taxon-name-part-type="species" reg="echigonus">echigonus</tp:taxon-name-part></tp:taxon-name></italic> (yellow dot), <italic><tp:taxon-name><tp:taxon-name-part taxon-name-part-type="genus" reg="Nesticus">N.</tp:taxon-name-part> <tp:taxon-name-part taxon-name-part-type="species" reg="gondai">gondai</tp:taxon-name-part></tp:taxon-name></italic> (red dot), and <italic><tp:taxon-name><tp:taxon-name-part taxon-name-part-type="genus" reg="Nesticus">N.</tp:taxon-name-part> <tp:taxon-name-part taxon-name-part-type="species" reg="yamabushi">yamabushi</tp:taxon-name-part></tp:taxon-name></italic> sp. nov. (blue dot). The white map in the upper right corner indicates mainland Japan, the light blue square indicates the enlarged area. Map created based on the Colour-coded Elevation Map and the Blank Map provided by the Geospatial Information Authority of Japan (<ext-link xmlns:xlink="http://www.w3.org/1999/xlink" xlink:href="https://maps.gsi.go.jp" ext-link-type="uri" xlink:type="simple">https://maps.gsi.go.jp</ext-link>).</p></caption><graphic xmlns:xlink="http://www.w3.org/1999/xlink" xlink:href="zookeys-1285-125_article-202554__-g010.jpg" id="oo_1718644.jpg" position="float" orientation="portrait" xlink:type="simple"><uri content-type="original_file" xlink:type="simple">https://binary.pensoft.net/fig/1718644</uri></graphic></fig></tp:treatment-sec><tp:treatment-sec sec-type="Molecular analysis"><title>Molecular analysis.</title><p>In our phylogenetic tree (Fig. <xref ref-type="fig" rid="F11">11</xref>), <italic><tp:taxon-name><tp:taxon-name-part taxon-name-part-type="genus" reg="Nesticus">Nesticus</tp:taxon-name-part> <tp:taxon-name-part taxon-name-part-type="species" reg="yamabushi">yamabushi</tp:taxon-name-part></tp:taxon-name></italic> sp. nov. was recovered as monophyletic, forming a distinct clade (Bootstrap Value/SH-aLRT: 99.6/100), clearly separated from its close relatives, <italic><tp:taxon-name><tp:taxon-name-part taxon-name-part-type="genus" reg="Nesticus">N.</tp:taxon-name-part> <tp:taxon-name-part taxon-name-part-type="species" reg="gondai">gondai</tp:taxon-name-part></tp:taxon-name></italic> and <italic><tp:taxon-name><tp:taxon-name-part taxon-name-part-type="genus" reg="Nesticus">N.</tp:taxon-name-part> <tp:taxon-name-part taxon-name-part-type="species" reg="echigonus">echigonus</tp:taxon-name-part></tp:taxon-name></italic> (92.1/74) as its putative sister group. All these clades exhibited long basal branches, supporting their separation.</p><fig id="F11" position="float" orientation="portrait"><object-id xmlns:xlink="http://www.w3.org/1999/xlink" content-type="doi" xlink:type="simple">10.3897/zookeys.1285.202554.figure11</object-id><object-id xmlns:xlink="http://www.w3.org/1999/xlink" content-type="arpha" xlink:type="simple">34E1E887-F045-594F-9CCD-EEC427FE8050</object-id><label>Figure 11.</label><caption><p>A phylogenetic tree based on mitochondrial <italic>COI</italic> sequences that was constructed using maximum-likelihood analyses using IQ-TREE v. 3. Branch lengths are scaled in relation to the number of substitutions per site. Node support values are indicated as Bootstrap Value/SH-aLRT.</p></caption><graphic xmlns:xlink="http://www.w3.org/1999/xlink" xlink:href="zookeys-1285-125_article-202554__-g011.jpg" id="oo_1718645.jpg" position="float" orientation="portrait" xlink:type="simple"><uri content-type="original_file" xlink:type="simple">https://binary.pensoft.net/fig/1718645</uri></graphic></fig><p>In the analysis of genetic distances (Table <xref ref-type="table" rid="T2">2</xref>), the divergence between <italic><tp:taxon-name><tp:taxon-name-part taxon-name-part-type="genus" reg="Nesticus">N.</tp:taxon-name-part> <tp:taxon-name-part taxon-name-part-type="species" reg="yamabushi">yamabushi</tp:taxon-name-part></tp:taxon-name></italic> sp. nov. and <italic><tp:taxon-name><tp:taxon-name-part taxon-name-part-type="genus" reg="Nesticus">N.</tp:taxon-name-part> <tp:taxon-name-part taxon-name-part-type="species" reg="gondai">gondai</tp:taxon-name-part></tp:taxon-name></italic> was 3.5%. The genetic distances between <italic><tp:taxon-name><tp:taxon-name-part taxon-name-part-type="genus" reg="Nesticus">N.</tp:taxon-name-part> <tp:taxon-name-part taxon-name-part-type="species" reg="yamabushi">yamabushi</tp:taxon-name-part></tp:taxon-name></italic> sp. nov. and <italic><tp:taxon-name><tp:taxon-name-part taxon-name-part-type="genus" reg="Nesticus">N.</tp:taxon-name-part> <tp:taxon-name-part taxon-name-part-type="species" reg="echigonus">echigonus</tp:taxon-name-part></tp:taxon-name></italic> ranged from 4.4% to 5.2%, while the distance between <italic><tp:taxon-name><tp:taxon-name-part taxon-name-part-type="genus" reg="Nesticus">N.</tp:taxon-name-part> <tp:taxon-name-part taxon-name-part-type="species" reg="echigonus">echigonus</tp:taxon-name-part></tp:taxon-name></italic> and <italic><tp:taxon-name><tp:taxon-name-part taxon-name-part-type="genus" reg="Nesticus">N.</tp:taxon-name-part> <tp:taxon-name-part taxon-name-part-type="species" reg="gondai">gondai</tp:taxon-name-part></tp:taxon-name></italic> was 4.3%. These values provide further evidence that all three species treated in this study are genetically differentiated from one another. The maximum intraspecific genetic distance within <italic><tp:taxon-name><tp:taxon-name-part taxon-name-part-type="genus" reg="Nesticus">N.</tp:taxon-name-part> <tp:taxon-name-part taxon-name-part-type="species" reg="yamabushi">yamabushi</tp:taxon-name-part></tp:taxon-name></italic> sp. nov. was only 0.2%.</p><table-wrap id="T2" position="float" orientation="portrait"><label>Table 2.</label><caption><p>Genetic <italic>p</italic>-distance among <italic><tp:taxon-name><tp:taxon-name-part taxon-name-part-type="genus" reg="Nesticus">Nesticus</tp:taxon-name-part> <tp:taxon-name-part taxon-name-part-type="species" reg="yamabushi">yamabushi</tp:taxon-name-part></tp:taxon-name></italic> sp. nov. and other known species. The values are based on the <italic>COI</italic> partial sequence discussed in the text.</p></caption><table><tbody><tr><th rowspan="1" colspan="1"/><th rowspan="1" colspan="1"/><th rowspan="1" colspan="1">
                      <bold>1</bold>
                    </th><th rowspan="1" colspan="1">
                      <bold>2</bold>
                    </th><th rowspan="1" colspan="1">
                      <bold>3</bold>
                    </th><th rowspan="1" colspan="1">
                      <bold>4</bold>
                    </th><th rowspan="1" colspan="1">
                      <bold>5</bold>
                    </th><th rowspan="1" colspan="1">
                      <bold>6</bold>
                    </th><th rowspan="1" colspan="1">
                      <bold>7</bold>
                    </th><th rowspan="1" colspan="1">
                      <bold>8</bold>
                    </th><th rowspan="1" colspan="1">
                      <bold>9</bold>
                    </th><th rowspan="1" colspan="1">
                      <bold>10</bold>
                    </th><th rowspan="1" colspan="1">
                      <bold>11</bold>
                    </th></tr><tr><td rowspan="1" colspan="1">1</td><td rowspan="1" colspan="1">29 <italic><tp:taxon-name><tp:taxon-name-part taxon-name-part-type="genus" reg="Nesticus">Nesticus</tp:taxon-name-part> <tp:taxon-name-part taxon-name-part-type="species" reg="yamabushi">yamabushi</tp:taxon-name-part></tp:taxon-name></italic><bold>sp. nov</bold>.</td><td rowspan="1" colspan="1"/><td rowspan="1" colspan="1"/><td rowspan="1" colspan="1"/><td rowspan="1" colspan="1"/><td rowspan="1" colspan="1"/><td rowspan="1" colspan="1"/><td rowspan="1" colspan="1"/><td rowspan="1" colspan="1"/><td rowspan="1" colspan="1"/><td rowspan="1" colspan="1"/><td rowspan="1" colspan="1"/></tr><tr><td rowspan="1" colspan="1">2</td><td rowspan="1" colspan="1">45 <italic><tp:taxon-name><tp:taxon-name-part taxon-name-part-type="genus" reg="Nesticus">Nesticus</tp:taxon-name-part> <tp:taxon-name-part taxon-name-part-type="species" reg="yamabushi">yamabushi</tp:taxon-name-part></tp:taxon-name></italic><bold>sp. nov</bold>.</td><td rowspan="1" colspan="1">0.000</td><td rowspan="1" colspan="1"/><td rowspan="1" colspan="1"/><td rowspan="1" colspan="1"/><td rowspan="1" colspan="1"/><td rowspan="1" colspan="1"/><td rowspan="1" colspan="1"/><td rowspan="1" colspan="1"/><td rowspan="1" colspan="1"/><td rowspan="1" colspan="1"/><td rowspan="1" colspan="1"/></tr><tr><td rowspan="1" colspan="1">3</td><td rowspan="1" colspan="1">105 <italic><tp:taxon-name><tp:taxon-name-part taxon-name-part-type="genus" reg="Nesticus">Nesticus</tp:taxon-name-part> <tp:taxon-name-part taxon-name-part-type="species" reg="yamabushi">yamabushi</tp:taxon-name-part></tp:taxon-name></italic><bold>sp. nov</bold>.</td><td rowspan="1" colspan="1">0.000</td><td rowspan="1" colspan="1">0.000</td><td rowspan="1" colspan="1"/><td rowspan="1" colspan="1"/><td rowspan="1" colspan="1"/><td rowspan="1" colspan="1"/><td rowspan="1" colspan="1"/><td rowspan="1" colspan="1"/><td rowspan="1" colspan="1"/><td rowspan="1" colspan="1"/><td rowspan="1" colspan="1"/></tr><tr><td rowspan="1" colspan="1">4</td><td rowspan="1" colspan="1">111 <italic><tp:taxon-name><tp:taxon-name-part taxon-name-part-type="genus" reg="Nesticus">Nesticus</tp:taxon-name-part> <tp:taxon-name-part taxon-name-part-type="species" reg="yamabushi">yamabushi</tp:taxon-name-part></tp:taxon-name></italic><bold>sp. nov</bold>.</td><td rowspan="1" colspan="1">0.000</td><td rowspan="1" colspan="1">0.000</td><td rowspan="1" colspan="1">0.000</td><td rowspan="1" colspan="1"/><td rowspan="1" colspan="1"/><td rowspan="1" colspan="1"/><td rowspan="1" colspan="1"/><td rowspan="1" colspan="1"/><td rowspan="1" colspan="1"/><td rowspan="1" colspan="1"/><td rowspan="1" colspan="1"/></tr><tr><td rowspan="1" colspan="1">5</td><td rowspan="1" colspan="1">113 <italic><tp:taxon-name><tp:taxon-name-part taxon-name-part-type="genus" reg="Nesticus">Nesticus</tp:taxon-name-part> <tp:taxon-name-part taxon-name-part-type="species" reg="yamabushi">yamabushi</tp:taxon-name-part></tp:taxon-name></italic><bold>sp. nov</bold>.</td><td rowspan="1" colspan="1">0.002</td><td rowspan="1" colspan="1">0.002</td><td rowspan="1" colspan="1">0.000</td><td rowspan="1" colspan="1">0.000</td><td rowspan="1" colspan="1"/><td rowspan="1" colspan="1"/><td rowspan="1" colspan="1"/><td rowspan="1" colspan="1"/><td rowspan="1" colspan="1"/><td rowspan="1" colspan="1"/><td rowspan="1" colspan="1"/></tr><tr><td rowspan="1" colspan="1">6</td><td rowspan="1" colspan="1">Cy092 <italic><tp:taxon-name><tp:taxon-name-part taxon-name-part-type="genus" reg="Nesticus">Nesticus</tp:taxon-name-part> <tp:taxon-name-part taxon-name-part-type="species" reg="yamabushi">yamabushi</tp:taxon-name-part></tp:taxon-name></italic><bold>sp. nov</bold>.</td><td rowspan="1" colspan="1">0.000</td><td rowspan="1" colspan="1">0.000</td><td rowspan="1" colspan="1">0.000</td><td rowspan="1" colspan="1">0.000</td><td rowspan="1" colspan="1">0.002</td><td rowspan="1" colspan="1"/><td rowspan="1" colspan="1"/><td rowspan="1" colspan="1"/><td rowspan="1" colspan="1"/><td rowspan="1" colspan="1"/><td rowspan="1" colspan="1"/></tr><tr><td rowspan="1" colspan="1">7</td><td rowspan="1" colspan="1">Cy091 <italic><tp:taxon-name><tp:taxon-name-part taxon-name-part-type="genus" reg="Nesticus">Nesticus</tp:taxon-name-part> <tp:taxon-name-part taxon-name-part-type="species" reg="echigonus">echigonus</tp:taxon-name-part></tp:taxon-name></italic></td><td rowspan="1" colspan="1">0.034</td><td rowspan="1" colspan="1">0.034</td><td rowspan="1" colspan="1">0.034</td><td rowspan="1" colspan="1">0.035</td><td rowspan="1" colspan="1">0.035</td><td rowspan="1" colspan="1">0.033</td><td rowspan="1" colspan="1"/><td rowspan="1" colspan="1"/><td rowspan="1" colspan="1"/><td rowspan="1" colspan="1"/><td rowspan="1" colspan="1"/></tr><tr><td rowspan="1" colspan="1">8</td><td rowspan="1" colspan="1">Cy191 <italic><tp:taxon-name><tp:taxon-name-part taxon-name-part-type="genus" reg="Nesticus">Nesticus</tp:taxon-name-part> <tp:taxon-name-part taxon-name-part-type="species" reg="gondai">gondai</tp:taxon-name-part></tp:taxon-name></italic></td><td rowspan="1" colspan="1">0.050</td><td rowspan="1" colspan="1">0.050</td><td rowspan="1" colspan="1">0.050</td><td rowspan="1" colspan="1">0.051</td><td rowspan="1" colspan="1">0.044</td><td rowspan="1" colspan="1">0.049</td><td rowspan="1" colspan="1">0.034</td><td rowspan="1" colspan="1"/><td rowspan="1" colspan="1"/><td rowspan="1" colspan="1"/><td rowspan="1" colspan="1"/></tr><tr><td rowspan="1" colspan="1">9</td><td rowspan="1" colspan="1">94 <italic><tp:taxon-name><tp:taxon-name-part taxon-name-part-type="genus" reg="Nesticus">Nesticus</tp:taxon-name-part> <tp:taxon-name-part taxon-name-part-type="species" reg="shinkaii">shinkaii</tp:taxon-name-part></tp:taxon-name></italic></td><td rowspan="1" colspan="1">0.075</td><td rowspan="1" colspan="1">0.075</td><td rowspan="1" colspan="1">0.075</td><td rowspan="1" colspan="1">0.075</td><td rowspan="1" colspan="1">0.073</td><td rowspan="1" colspan="1">0.075</td><td rowspan="1" colspan="1">0.074</td><td rowspan="1" colspan="1">0.078</td><td rowspan="1" colspan="1"/><td rowspan="1" colspan="1"/><td rowspan="1" colspan="1"/></tr><tr><td rowspan="1" colspan="1">10</td><td rowspan="1" colspan="1">Cy189 <italic><tp:taxon-name><tp:taxon-name-part taxon-name-part-type="genus" reg="Nesticus">Nesticus</tp:taxon-name-part> <tp:taxon-name-part taxon-name-part-type="species" reg="shinkaii">shinkaii</tp:taxon-name-part></tp:taxon-name></italic></td><td rowspan="1" colspan="1">0.064</td><td rowspan="1" colspan="1">0.064</td><td rowspan="1" colspan="1">0.064</td><td rowspan="1" colspan="1">0.066</td><td rowspan="1" colspan="1">0.066</td><td rowspan="1" colspan="1">0.064</td><td rowspan="1" colspan="1">0.068</td><td rowspan="1" colspan="1">0.072</td><td rowspan="1" colspan="1">0.009</td><td rowspan="1" colspan="1"/><td rowspan="1" colspan="1"/></tr><tr><td rowspan="1" colspan="1">11</td><td rowspan="1" colspan="1">Z244 <italic><tp:taxon-name><tp:taxon-name-part taxon-name-part-type="genus" reg="Nesticus">Nesticus</tp:taxon-name-part> <tp:taxon-name-part taxon-name-part-type="species" reg="cellulanus">cellulanus</tp:taxon-name-part></tp:taxon-name></italic></td><td rowspan="1" colspan="1">0.150</td><td rowspan="1" colspan="1">0.150</td><td rowspan="1" colspan="1">0.151</td><td rowspan="1" colspan="1">0.151</td><td rowspan="1" colspan="1">0.162</td><td rowspan="1" colspan="1">0.150</td><td rowspan="1" colspan="1">0.150</td><td rowspan="1" colspan="1">0.138</td><td rowspan="1" colspan="1">0.142</td><td rowspan="1" colspan="1">0.153</td><td rowspan="1" colspan="1"/></tr><tr><td rowspan="1" colspan="1">12</td><td rowspan="1" colspan="1">K211 <italic><tp:taxon-name><tp:taxon-name-part taxon-name-part-type="genus" reg="Kryptonesticus">Kryptonesticus</tp:taxon-name-part> <tp:taxon-name-part taxon-name-part-type="species" reg="eremita">eremita</tp:taxon-name-part></tp:taxon-name></italic></td><td rowspan="1" colspan="1">0.136</td><td rowspan="1" colspan="1">0.136</td><td rowspan="1" colspan="1">0.136</td><td rowspan="1" colspan="1">0.139</td><td rowspan="1" colspan="1">0.144</td><td rowspan="1" colspan="1">0.135</td><td rowspan="1" colspan="1">0.137</td><td rowspan="1" colspan="1">0.136</td><td rowspan="1" colspan="1">0.145</td><td rowspan="1" colspan="1">0.150</td><td rowspan="1" colspan="1">0.114</td></tr></tbody></table></table-wrap></tp:treatment-sec><tp:treatment-sec><!--Section generated to contain objects referenced in tp:taxon-treatment.--><fig id="F2" position="float" orientation="portrait"><object-id xmlns:xlink="http://www.w3.org/1999/xlink" content-type="doi" xlink:type="simple">10.3897/zookeys.1285.202554.figure2</object-id><object-id xmlns:xlink="http://www.w3.org/1999/xlink" content-type="arpha" xlink:type="simple">DA8DAFC6-5398-586E-981B-3F9DC01766A3</object-id><label>Figure 2.</label><caption><p>Habitus and dorsal pattern of <italic><tp:taxon-name><tp:taxon-name-part taxon-name-part-type="genus" reg="Nesticus">Nesticus</tp:taxon-name-part></tp:taxon-name></italic> species discussed in this work. <bold>A</bold>. Male of <italic><tp:taxon-name><tp:taxon-name-part taxon-name-part-type="genus" reg="Nesticus">N.</tp:taxon-name-part> <tp:taxon-name-part taxon-name-part-type="species" reg="yamabushi">yamabushi</tp:taxon-name-part></tp:taxon-name></italic> sp. nov.; <bold>B</bold>. Same, female; <bold>C</bold>. Male of <italic><tp:taxon-name><tp:taxon-name-part taxon-name-part-type="genus" reg="Nesticus">N.</tp:taxon-name-part> <tp:taxon-name-part taxon-name-part-type="species" reg="echigonus">echigonus</tp:taxon-name-part></tp:taxon-name></italic>; <bold>D</bold>. Same, female; <bold>E</bold>. Male of <italic><tp:taxon-name><tp:taxon-name-part taxon-name-part-type="genus" reg="Nesticus">N.</tp:taxon-name-part> <tp:taxon-name-part taxon-name-part-type="species" reg="gondai">gondai</tp:taxon-name-part></tp:taxon-name></italic>; <bold>F</bold>. Same, female. Scale bars: 1.0 mm.</p></caption><graphic xmlns:xlink="http://www.w3.org/1999/xlink" xlink:href="zookeys-1285-125_article-202554__-g002.jpg" id="oo_1718636.jpg" position="float" orientation="portrait" xlink:type="simple"><uri content-type="original_file" xlink:type="simple">https://binary.pensoft.net/fig/1718636</uri></graphic></fig></tp:treatment-sec><ref-list><ref id="B11"><mixed-citation xmlns:xlink="http://www.w3.org/1999/xlink" xlink:type="simple">Lehtinen PT, Saaristo MI (1980) Spiders of the Oriental-Australian region. II. <tp:taxon-name><tp:taxon-name-part taxon-name-part-type="family">Nesticidae</tp:taxon-name-part></tp:taxon-name>. In Annales Zoologici Fennici. Finnish Academy of Sciences, Societas Scientiarum Fennica, Societas pro Fauna et Flora Fennica and Societas Biologica Fennica Vanamo 17(1): 47-66.</mixed-citation></ref><ref id="B9"><mixed-citation xmlns:xlink="http://www.w3.org/1999/xlink" xlink:type="simple">Kamura T, Irie T (2009) <tp:taxon-name><tp:taxon-name-part taxon-name-part-type="family">Nesticidae</tp:taxon-name-part></tp:taxon-name>. In: The Spiders of Japan with Keys to the Families and Genera and Illustrations of the Species. Tokai University Press, Kanagawa, 345–355.</mixed-citation></ref></ref-list></tp:taxon-treatment>
